# Supplementary material for: The clock in growing hyphae and their synchronization in Neurospora crassa
Source: Commun Biol. 2024 Jun 18;7:735. doi: 10.1038/s42003-024-06429-6 (PMC11189396; doi:10.1038/s42003-024-06429-6)
Supplement: Supplementary file 6 — Supplementary Data 1 [file 42003_2024_6429_MOESM6_ESM.zip]

Archive with 2 entries (2 files):
- Tube_filamentpaper.m
- __MACOSX/._Tube_filamentpaper.m
