# Supplementary material for: The clock in growing hyphae and their synchronization in Neurospora crassa
Source: Commun Biol. 2024 Jun 18;7:735. doi: 10.1038/s42003-024-06429-6 (PMC11189396; doi:10.1038/s42003-024-06429-6)
Supplement: Supplementary file 6 — Supplementary Data 1 [file 42003_2024_6429_MOESM6_ESM.zip › Tube_filamentpaper.m]

%
% V.220628-1846hbs:
%   Added option to advect nuclei with a drift velocity, vNuc, which is
%   reduced relative to the drift velocity, vMol, for dissolved
%   molecular species. Contolled by new input param "fuNucMol" which
%   is the ratio of nuclear to molecular v-profile, so that
%     vNuc = fuNucMol * vMol
%   The purpose of this is to account for possible
%   "drag" or "thethering" forces, acting on the macroscopically sized
%   nuclei, which are absent for the molecular-sized dissolved species.
%   J. Cheong's measmt. of the nuclear drift velocities and comparison
%   to filamental tip growth velocities clearly shows that the nuclei
%   do indeed drift substantially ore slowly than the tip grows.
%   This strongly suggests that such nuclear drag forces do exist.
%
% V.220628-1335hbs:
%   Modfied:
%   Tube_V12 -> Xc18T240_220627-1251ja.m -> Tube001.m
%
% V.200527-0115hbs
%   Added nuclear, CCG- and WCC-regulated water influx 
%   for advection velocity profile
%   w/ rate coeffs "kIfluxN", "kIfluxC", and "kIfluxW"
%   and coop exponents  "nCoopIC", and "nCoopIW"
%
% V.200526-2322hbs
%   Added CCG- and WCC-regulated  nuclear proliferation terms
%   w/ rate coeffs "kDivC" and "kDivW".
%   and cooperatvities "nCoopDC" and "nCoopDW"
% V.200526-2322hbs
%   Added misc comments/documentations
% V.200524-1539hbs
%    Chg notn for advec veloc. zone params, for consistency w/ inocc. zone:
%     [x,wEdg,p]Nshed -> [x,wEdg,p]VzoneLo,  
%     [x,wEdg,p]Xzone -> [x,wEdg,p]VzoneHi
%     vAd* -> uAd*
% V.200520-0311hbs
%   Fixed errors in RhoXY- frq- and ccg-transport rates.
%   and checked consistentcy of all sum rules:
%     frq0=Rho00+Rho01; frq1=Rho10+Rho11;
%     ccg0=Rho00+Rho10; ccg1=Rho01+Rho11;
%     frq0+frq1=RhoN;   ccg0+ccg1=RhoN;
%     RhoN=Rho00+Rho01+Rho10+Rho11.
%   Negative density errors resolved.
%   Tested advection in constant, uniform velocity field:
%   rigid-shape translation motion  of density pulse correctly reproduced.
% V.200519-1605hbs
%   Added input rPm.iP.jiProfile and new option jiProfile==1,
%   in addition to previous only option, now invoked by jiProfile==2.
% V.200519-1605hbs
%   Fixed error in GetVelo, under jvProfile==1, wrong xp1 and xp2.
% V.200518-0157hbs
%   Modified a few notations. Turned on frq-rescaling of  WC-species 
%   and WC-related rtae coeffs also for the case of catalytic 
%   A-Abar reaction model, so that WC-species have similar/almost
%   the same magnitude in both catalytic and non-catalytic model. 
% V.200518-0138hbs
%   Added constant nucl. density mod. factor, RhoIMod, to allow for, 
%   e.g., uniform density RhoN(x,t) < 1.0. Mo.f factor is applied
%   to initial.vals of RhoN, Rho00, Rho01, Rho10, Rho11,
%   [frq^0], [frq^1], [ccg^0], [ccg^1]. 
%
%   Fixed error in SetPmKI: Set RhoN initial value to 1.0, 
%   after rescaling and before applying RhoIMod.
%
% V.200517-1158hbs
%   Modified species set and rate fct to handle gene 
%   state fates by gene state-resolved nuclear density
%   Implemented "Model A" for nuclear replications,  
%     P -> D1 + D_2,
%   where only allowed fate is   
%     D1 = D2 = (0,0) = (frq Off, ccg Off)
%
% V.200516-2144hbs
%   Corrected FATAL ERROR in RatFun, calc. of ratkDivN
%
% V.190716-1314hbs 
% ==Tube_V00.m, from test run Xu36...m of 190716, no coding errors.
% V.190714-0935hbs
% V.190712-2321hbs
% V.190711-2143hbs
% V.190711-0302hbs
% V.190709-1602hbs
% V.190707-1129hbs
% V.190706-0015hbs
% V.190704-1740hbs
% V.190702-0112hbs
% V.190630-0341hbs
%   New Code: Tube.m
%   To simulate N.crassa clock propagation in race tubes.
% 
% From CNTrain_V08.m:
% V.190602-0341hbs
%
% From CEM_V07.m:
% V.160918-1821hbs==CEM_V07.m
% 

%-----------------------------------------------------------------------------------------
function Tube
%-----------------------------------------------------------------------------------------

  %---------------------------------------------------------------------------------------
  % Set user inputs
  %---------------------------------------------------------------------------------------

  %-------------------------------------------------------------------
  % Set ODE Solver and Output Control Parameters
  %-------------------------------------------------------------------
 
  rPm.jWrOutSol=1;
    % 0: Do not write out any ODE soln data into output file csvOutF.'o01'
    % 1: Write out only ODE soln species from "OSpecSol" into output file csvOutF.'o01'
    % 2: Write out all ODE soln species into output file csvOutF.'o01'

  rPm.csvOutF='Y012S2UrpI0uPl20h40xIl20h30SeA0T240';
    % csv-output file name prefix. Choose any file name prefix you like.
    % From this name prefix string, code will generate output csv-file names:
    %   [rPm.csvOutF '_An.csv'] 
    %      = annotated complete output of all theta-values (theta=model param. array),
    %        all output species conc time series, all output time grid points,
    %        for all data sets
    % Code will also copy the current source code file to a file named 
    %   [rPm.csvOutF '.m']
    % It is VERY IMPORTANT to preserve this copy of the source code, together
    % with the output data it produces, for reproducibility etc.!!
    %
    % All foregoing output files will be written into an output directory named
    %   ['./' rPm.csvOutF] .
    % Depending on certain "internal" settings in the code, any pre-existing 
    % directory of the same name will be handled as follows, when running the code:
    % A) any pre-existing output files _in_ this directory, with same file names
    % as listed above, will be overwritten by the code.
    % Or:
    % B) any pre-existing directory of the same name will cause the code 
    % to crash with error message. If the latter, you must rename or delete 
    % that pre-existing directory of the same name, Then run the code again.
    % BTW, for those un-initiated in Unix reminology: "directory" means "folder"

  rPm.OSpecSol={'FRQ^p', 'WCC^p', ...
                'wc-1^r0', 'wc-1^r1', 'wc-2^r', 'WC-2^p', ...
                'frq^1', 'frq^r', 'RhoN', 'Rho00'};
    % Output species name list: 3D surface plots, Y(x,t) vs. (x,t),  will 
    % be made for every species in this list. To get this output for _all_ 
    % species in the model, set:
    %   rPm.OSpecSol=={} 

  rPm.TolR=1.e-6;
  rPm.TolA=1.e-12;
    % Absolute and relative ODE solver error tolerances.

  rPm.jSolODE=113;
    %  45:  use ODE-solver "ode45"
    % 113:  use ODE-solver "ode113"
 
  rPm.jLogPkinOut=0;
    % Solution set output written into csv-output file shows ...
    % ==0: actual values of Theta reaction parameter variables "Pm"
    % ==1: log base 10 of values of reaction Theta parameter variables "Pm"
  rPm.jLogSpecOut=0;
    % Solution set output written into csv-output file shows ...
    % ==0: actual values of Theta species parameter variables "Pm"
    % ==1: log base 10 of values of species Theta parameter variables "Pm"
  rPm.jLogOySolOut=0;
    % Solution set output written into csv-output file shows ...
    % ==0: actual values of species concentrations "ySol"
    % ==1: log base 10 of values of species concentrations "ySol"

  % Test plot On/Off options (0=Off, 1=On):
  rPm.jTsVelo=1;
  rPm.jTsRho=0;
  rPm.jTsRatCur=0;
  rPm.jTsSoftER=0;

  rPm.jModel=1; % Only option currently available. Do not change!

  close all 
 
  %-------------------------------------------------------------------
  % Set Kinetics and Initial Value Parameters
  %-------------------------------------------------------------------

  rPm=SetPmKI(rPm);

  %---------------------------------------------------------------------------------------
  % Initialize output dir. and output files, graphics, cpu timer
  %---------------------------------------------------------------------------------------

  rPm=out_MkDir(rPm);

  rPm.mFile = mfilename;
  copyfile( [rPm.mFile '.m'], [rPm.csvOutDF '.m']);

  rPm=out_Header(rPm);
  tic

  %---------------------------------------------------------------------------------------
  % Solve ODEs and interpolate solution
  %---------------------------------------------------------------------------------------

  opts=odeset('RelTol',rPm.TolR,'AbsTol',rPm.TolA);
  % Note: For each species, "i", the estimated abs. error, "e(i)", 
  % is tolerance-limited to:
  %        e(i) <= max(RelTol*abs(y(i)),AbsTol(i)).

  rPm.jOutRatFun=0;
  if rPm.jSolODE==45
    [tSol, ySol]=ode45(@(t,y) RatFun(t,y,rPm), rPm.tGr, rPm.ySpecI, opts);
  end % if rPm.jSolODE=45

  if rPm.jSolODE==113
    [tSol, ySol]=ode113(@(t,y) RatFun(t,y,rPm), rPm.tGr, rPm.ySpecI, opts);
  end % if rPm.jSolODE=113
 
%DB
% Sz_tSol=size(tSol)
% Sz_ySol=size(ySol)
%FB

  toc

  %---------------------------------------------------------------------------------------
  % Write output files
  %---------------------------------------------------------------------------------------
  
  rPm=out_Results(tSol, ySol, rPm);

  fclose('all');

  fprintf('\n');

  %---------------------------------------------------------------------------------------
  % Plot output data
  %---------------------------------------------------------------------------------------

  PlotSurf(tSol,ySol,rPm);

  %
  %Test Plots
  %
  PlotTsVelo(tSol,ySol,rPm);
  PlotTsRho(tSol,ySol,rPm);
  PlotTsRatCur(rPm);
  PlotTsSoftER(rPm);

  %

  toc
end % fct Tube


%-----------------------------------------------------------------------------------------
function rPm=SetPmKI(rPm_In)
%-----------------------------------------------------------------------------------------
% Set initial values and kinetics parameters
%-----------------------------------------------------------------------------------------

  rPm=rPm_In;

  %
  % Space-time domain and grid size parameters
  % 
  % All times in units of hours [h]
  % All lenghts in units of millimeters [mm]
  % All concentrations or densities are in arb. model units.
 
  rPm.nCells=401;
  %C rPm.nCells=400;
    % Nmber of x-grid points (=="cells")
  
  rPm.xLength=200.00;
    % Length of race tube, in units of mm

  rPm.dx = rPm.xLength/(rPm.nCells-1);
  rPm.xGr= linspace(0,rPm.xLength,rPm.nCells);
 
  %X rPm.tfinSol=120.0;
  rPm.tfinSol=240.0;
    % Physical time solution interval length, in units of h
 
  %X rPm.nTimeSol=120;
  rPm.nTimeSol=240;
    %   nTimeSol+1 = total number of output time grid points, tSol.
    %   tSol(iTimeSol)  =  (iTimeSol-1) * dtSol   for   iTimeSol= 1, 2, ..., (nTimeSol+1)
    % where   dtSol   is the equidistant spacing of the solution grid points:
    %   dtSol = tfinSol / nTimeSol.
 
  rPm.nCellsPlot=201;
    % Max number of x-grid points (=="cells") to be shown
    % in 3D surface plots [ Z(x,t) vs. (x,t)], along x-axis.
    % Use this to reduce plotted surface data density in
    % .fig-files for better visibility. (Otherwise, plotted
    % surfaces will appear all black, no colors.)
    %
    % Plotted x-grid points will be equidistantly spaced if
    %     nCells-1  is divisible  by nCellsPlot-1
    % Recommended values: nCellsPlot ~ 101-201
    %
    % If nCells < nCellsPlot, code will set 
    %     nCellsPlot=nCells.

  rPm.nTimeSolPlot=120;
    % nTimeSolPlot+1 = max number of t-grid points to be shown
    % in 3D surface plots [ Z(x,t) vs. (x,t)], along t-axis.
    % Use this to reduce plotted surface data density in
    % .fig-files for better visibility. (Otherwise, plotted
    % surfaces will appear all black, no colors.)
    %
    % Plotted t-grid points will be equidistantly spaced if
    %     nTimeSol  is divisible  by nTimeSolPlot
    % Recommended values:  nTimeSolPlot ~ 50-100
    %
    % If nTimeSol < nTimeSolPlot, code will set 
    %     nTimeSolPlot=nTimeSol.

  rPm.tGr=linspace(0,rPm.tfinSol,(rPm.nTimeSol+1));

  %
  Spec_Ori={                               ...%
  0.00850000000000000,         'wc-1^1';   ... %iSpec= 1
  %
  %ORI 0.0784076119962035,          'wc-1^r0';  ... %iSpec= 2
  0.0,         'wc-1^r0';  ... %iSpec= 2
  %ORI 0.00858790361645103,         'wc-1^r1';  ... %iSpec= 3
  0.0,         'wc-1^r1';  ... %iSpec= 3
  %ORI 0.896813906192944,           'WC-1^p';   ... %iSpec= 4
  0.0,         'WC-1^p';   ... %iSpec= 4
  %
  4.86130000000000e-07,        'wc-2^1';   ... %iSpec= 5
                                           ...%
  %ORI 0.00669736500876399,         'wc-2^r';   ... %iSpec= 6
  0.0,         'wc-2^r';   ... %iSpec= 6
  %ORI 0.0718073381304803,          'WC-2^p';   ... %iSpec= 7
  0.0,         'WC-2^p';   ... %iSpec= 7
  %
  0.00988500562584660,         'frq^0';    ... %iSpec= 8
  0.000196354374153416,        'frq^1';    ... %iSpec= 9
  %
  %ORI 0.00433828838586786,         'frq^r';    ... %iSpec=10
  0.0,         'frq^r';    ... %iSpec=10
                                           ...%
  %ORI 0.204621032204452,           'FRQ^p';    ... %iSpec=11
  0.0,         'FRQ^p';    ... %iSpec=11
  %ORI 0.818036305336897,           'WCC^p';    ... %iSpec=12
  0.0,         'WCC^p';    ... %iSpec=12
  %
  8.34032546584293,            'ccg^0';    ... %iSpec=13
  0.996474534157067,           'ccg^1';    ... %iSpec=14
  %
  %ORI 0.00815383063857189,         'ccg^r';    ... %iSpec=15
  0.0,         'ccg^r';    ... %iSpec=15
                                           ...%
  %ORI 2.11153691642487e-09 * 1.0e9,'CCG^p';    ... %iSpec=16 
  0.0,         'CCG^p';    ... %iSpec=16 
  %ORI 1.0,                         'Si';       ... %iSpec=17
  0.0,         'Si';       ... %iSpec=17
                                           ...%
  0.25,                        'Rho00';    ... %iSpec=18
  0.25,                        'Rho01';    ... %iSpec=19
  0.25,                        'Rho10';    ... %iSpec=20
  0.25,                        'Rho11';    ... %iSpec=21
  1.0,                         'RhoN';     ... %iSpec=22
                                           ...%
  %ORI 1.0,                         'Se';       ... %iSpec=23
  0.0,         'Se';       ... %iSpec=23
  %
  1.0,                         'Phi';      ... %iSpec=24
  };
  % Rescaled to civil magnitude: 
  % CCG^p, Lc, kSi, kDivN
  
  % No. of intra-grid (IG) species, to be replicated each cell.
  %
  [nSI, idum]=size(Spec_Ori);
  rPm.nSpecIG=nSI;  % nSI=Abbrevation for nSpecIG, used below

  %
  % Species initial values and names for extra-grid (XG) species 
  %
  Spec_Ori=[Spec_Ori; ...
  %C 1.0,              'ABC';       ... %iSpec= 1
  %C 1.0,              'XYZ';       ... %iSpec= 2
  ] ;

  % No. of XG species, not to be replicated in cells.
  %
  [nSX, idum]=size(Spec_Ori); nSX=nSX-nSI;
  rPm.nSpecXG=nSX;  % nSX=Abbrevation for nSpecXG, used below
  %
  % Note: There are no XG species in the current model; nSpecXG==0.

  nSA=rPm.nCells*nSI+nSX;
  rPm.nSpecA=nSA;   % nSA=Abbrevation for nSpecA, used below

  ySpecI_Ori=(cell2mat(Spec_Ori(:,1)))'; % Num. arrray of original initial values
  rPm.SpecName=(Spec_Ori(:,2))';         % Cell array of species names

  %
  % Kinetics rate  parameters
  %

  iPkin=0;

  %
  % Intra-cellular network control parameters
  %
  rPm.rk.jNonCatA=0;  
    % WCC-activation of frq-gene is  0: catalytic;  1: non-catalytic 
    iPkin=iPkin+1; rPm.PkinName{iPkin}='rk.jNonCatA';
  rPm.rk.jDivN='ModelA'; 
    % Only option presently available, DO NOT CHANGE!
    iPkin=iPkin+1; rPm.PkinName{iPkin}='rk.jDivN';
  rPm.rk.nCoopA=4; 
    % WCC-cooperativity exponent for all A-reactions
    iPkin=iPkin+1; rPm.PkinName{iPkin}='rk.nCoopA';
  rPm.rk.nCoopDW=4; 
    % WCC-cooperativity exponent for nuclear division regulation
    iPkin=iPkin+1; rPm.PkinName{iPkin}='rk.nCoopDW';
  rPm.rk.nCoopDC=4; 
    % CCG-cooperativity exponent for nuclear division regulation
    iPkin=iPkin+1; rPm.PkinName{iPkin}='rk.nCoopDC';
  rPm.rk.mCoopP=4; 
    % FRQ-cooperativity exponent for all P-reactions
    iPkin=iPkin+1; rPm.PkinName{iPkin}='rk.mCoopP';

  %
  % Intra-cellular kinetics parameters,
  % using mostly original (Y.Yu) single-cell population ensemble values
  %
  rk_Ori= rPm.rk;

  rk_Ori.A=0.006852861;
    iPkin=iPkin+1; rPm.PkinName{iPkin}='rk.A';
  rk_Ori.Abar=0.1013056;
    iPkin=iPkin+1; rPm.PkinName{iPkin}='rk.Abar';
  rk_Ori.Ac=2.65598; %leave at old values
    iPkin=iPkin+1; rPm.PkinName{iPkin}='rk.Ac';
  rk_Ori.Bc=9.52778; % leave at old values
    iPkin=iPkin+1; rPm.PkinName{iPkin}='rk.Bc';
  %
  rk_Ori.C1=0.0016854343E+03;
    iPkin=iPkin+1; rPm.PkinName{iPkin}='rk.C1';
  rk_Ori.C2=3.583455;
    iPkin=iPkin+1; rPm.PkinName{iPkin}='rk.C2';
  %
  rk_Ori.D1=1.195490;
    iPkin=iPkin+1; rPm.PkinName{iPkin}='rk.D1';
  %
  %ORI rk_Ori.D2=0.000931957; % orig. PNAS value
  %ORI rk_Ori.D2=0.0001; % Adjusted in order to stabilize [WC-2]^p
  % Accel S2, D2 by 1.e4, to get faster wc-2^r response:
  rk_Ori.D2=0.0001*10000; 
    iPkin=iPkin+1; rPm.PkinName{iPkin}='rk.D2'; 
  %
  rk_Ori.D3=0.476308;  %change to original value in PNAS
    iPkin=iPkin+1; rPm.PkinName{iPkin}='rk.D3';
  rk_Ori.D4=0.5428893;
    iPkin=iPkin+1; rPm.PkinName{iPkin}='rk.D4';
  rk_Ori.D5=0.370788;
    iPkin=iPkin+1; rPm.PkinName{iPkin}='rk.D5';
  rk_Ori.D6=0.226692; % change to original value in PNAS
    iPkin=iPkin+1; rPm.PkinName{iPkin}='rk.D6';
  rk_Ori.D7=0.04301660;
    iPkin=iPkin+1; rPm.PkinName{iPkin}='rk.D7';
  rk_Ori.D8=6.586861E-05; %Cheong
    iPkin=iPkin+1; rPm.PkinName{iPkin}='rk.D8';
  rk_Ori.Dcr=6.049845E+01; %Cheong
    iPkin=iPkin+1; rPm.PkinName{iPkin}='rk.Dcr';
  rk_Ori.Dcp=3.940957E-01; %Cheong
    iPkin=iPkin+1; rPm.PkinName{iPkin}='rk.Dcp';
  %
  rk_Ori.L1=4.268960E+01; %<-IncrDeflt *2^0.5 Cheong
    iPkin=iPkin+1; rPm.PkinName{iPkin}='rk.L1';
  rk_Ori.L2=14.8960*2^0.5; %<-IncrDeflt *2^0.5 PNAS
    iPkin=iPkin+1; rPm.PkinName{iPkin}='rk.L2';
  rk_Ori.L3=5.283324E+00; % Cheong
    iPkin=iPkin+1; rPm.PkinName{iPkin}='rk.L3';
  rk_Ori.Lc=1.256038E-08* 1.e9;     % Rescaled to civil magnitude: Cheong
                                        % CCG^p, Lc, kSi, kDivN
    iPkin=iPkin+1; rPm.PkinName{iPkin}='rk.Lc';
  %
  rk_Ori.P=9.845228E+01; %Cheong start below
    iPkin=iPkin+1; rPm.PkinName{iPkin}='rk.P';
  %
  rk_Ori.S1=3.352361E+01; %Cheong
    iPkin=iPkin+1; rPm.PkinName{iPkin}='rk.S1';
   
  %
  %ORI rk_Ori.S2=0.000106968; %PNAS
  %ORI % Accel S2, D2 by 1.e4, to get faster wc-2^r response:
  %ORI rk_Ori.S2=0.000106968*10000; %PNAS*10000, 
  % Increase S2 by factor
  %   fUpS2=[wc-2^r]_Ori / [wc-2^r]_Ini
  %        =RhoLim*(S2Ori/D2) / [wc-2^r]_Ini
  %        =6439.7302270011
  % so that stationary wc-2 RNA conc, 
  %   [wc-2^r]_stat = RhoLim*(S2/D2) ,
  % matches initial wc-2 RNA conc, 
  %   [wc-2^r]_Ini = 6.6973650088e-03 .
  % where 
  %  S2Ori=0.000106968 * 10000 = 1.06968,
  %  D2=0.0001 * 10000 = 1.00000,
  %  S2 = S2Ori * fUpS2 = 6.8884506292e+03 :
  rk_Ori.S2=0.000106968*10000*6439.7302270011;
    iPkin=iPkin+1; rPm.PkinName{iPkin}='rk.S2';
  %
  % Note 1: As a consequence, the [wc-2^r](t) value will
  % be constant in time, at [wc-2^r]_Ini. This
  % approx value of [wc-2^r] gurantees stable
  % clock oscilation, regardless of the acceleration
  % factor applied earlier to S2 and D2.
  %
  % Note 2: By later rescaling the wc-2 gene conc from input value 
  %   [wc-2^1] = 4.8613000000e-07.
  % to 
  %   [wc-2^1]_rs = 1.0 gene per nucleus (see below), 
  % we must also rescale S2 from above input value
  %   S2    = 6.8884506292e+03
  % to 
  %   S2_rs = S2 * [wc-2^1] 
  %         = 3.3486825044e-03.
  % which is not an nreasonable transcription rate (per nucleus). 
   
  %ORI: rk_Ori.S3=1.708023E-03; %Cheong
  rk_Ori.S3=1.708023E-01; %Cheong * 100
    iPkin=iPkin+1; rPm.PkinName{iPkin}='rk.S3';
  %
  rk_Ori.S4=1.932607E+01; %Cheong
    iPkin=iPkin+1; rPm.PkinName{iPkin}='rk.S4';
  %
  rk_Ori.Sc=0.0639479;    %PNAS
    iPkin=iPkin+1; rPm.PkinName{iPkin}='rk.Sc';

  %
  % Signal production, degradation, detection and diffusion
  %
  rk_Ori.RatD10Eta= 0.0021; %Cheong
    iPkin=iPkin+1; rPm.PkinName{iPkin}='rk.RatD10Eta';  % Experimentally determined 
                                                        % D10/Eta-ratio 

  rk_Ori.Eta=1.445784E-05;  %Cheong                                  % Randomly chosen ?
    iPkin=iPkin+1; rPm.PkinName{iPkin}='rk.Eta';

  rk_Ori.D9=2.150455E+01;   %Cheong - makes Se flat                                    % Randomly chosen ?
    iPkin=iPkin+1; rPm.PkinName{iPkin}='rk.D9';

  rk_Ori.C4=2.646258E+00;  %Cheong
    iPkin=iPkin+1; rPm.PkinName{iPkin}='rk.C4';

  rk_Ori.kSi=4.612788E+09 * 1.e-9 ;            % Rescaled to civil magnitude: Cheong
                                        % CCG^p, Lc, kSi, kDivN
    iPkin=iPkin+1; rPm.PkinName{iPkin}='rk.kSi';

  rk_Ori.D10=rk_Ori.RatD10Eta*rk_Ori.Eta;
    iPkin=iPkin+1; rPm.PkinName{iPkin}='rk.D10';                     

  rk_Ori.Rix=1.0;                       % Ratio intra-cell / extra-cell volume
    iPkin=iPkin+1; rPm.PkinName{iPkin}='rk.Rix';

  rk_Ori.EtaRix=rk_Ori.Eta*rk_Ori.Rix;
    iPkin=iPkin+1; rPm.PkinName{iPkin}='rk.EtaRix';

  %C200517-1158:
  rk_Ori.DiffSi=0.13417;                   % Si 1D diffusion coeff along x-axis still uniform Se
    iPkin=iPkin+1; rPm.PkinName{iPkin}='rk.DiffSi';

  rk_Ori.DiffSi_odx2= rk_Ori.DiffSi/rPm.dx^2;
    iPkin=iPkin+1; rPm.PkinName{iPkin}='rk.DiffSi_odx2'; 

  rk_Ori.DiffSe=0.137;                   % Se 1D diffusion coeff along x-axis; still uniform Se
    iPkin=iPkin+1; rPm.PkinName{iPkin}='rk.DiffSe';

  rk_Ori.DiffSe_odx2= rk_Ori.DiffSe/rPm.dx^2;
    iPkin=iPkin+1; rPm.PkinName{iPkin}='rk.DiffSe_odx2'; 


  % Nuclear Proliferation and Nutrient Consumption
  rk_Ori.kDivN= 1.6666666;    %Cheong - Se still smooth 
                              % Nuclear division rate coeff, basal
  %X rk_Ori.kDivN= 0.0;               %Test
    iPkin=iPkin+1; rPm.PkinName{iPkin}='rk.kDivN';
                                                % Rescaled to civil magnitude: 
                                                % CCG^p, Lc, kSi, kDivN

  rk_Ori.kDivC= (0.0/8.0^rPm.rk.nCoopDC)/10.0;  % Nuclear division rate coeff, 
                                                % CCG-controlled
    iPkin=iPkin+1; rPm.PkinName{iPkin}='rk.kDivC';

  rk_Ori.kDivW=(0.0/100.0^rPm.rk.nCoopDW)/10.0; % Nuclear division rate coeff, 
                                                % WCC-controlled
    iPkin=iPkin+1; rPm.PkinName{iPkin}='rk.kDivW';

  rk_Ori.RhoIMod=0.05;                           % Uniform initial nuclear density 
                                                 % modification factor
    iPkin=iPkin+1; rPm.PkinName{iPkin}='rk.RhoIMod';

  rk_Ori.RhoLim=2.00;                            % Nucl. density growth limit
  %C rk_Ori.RhoLim=1.e40;                           % Nucl. density growth limit
                                                 % If  fRhoImod >= RhoLim
                                                 % nuclear proliferation (division)
                                                 % is effectively zero at all times t.
    iPkin=iPkin+1; rPm.PkinName{iPkin}='rk.RhoLim';

  rk_Ori.oRhoLim=1.0/rk_Ori.RhoLim;
    iPkin=iPkin+1; rPm.PkinName{iPkin}='rk.oRhoLim';

  rk_Ori.eRhoLim=4.0;
    iPkin=iPkin+1; rPm.PkinName{iPkin}='rk.eRhoLim';

  rk_Ori.kPhi=0.0;                     % Food consumed per nucleus generated
                                       % =0.0: Unlimited food supply 
  %C rk_Ori.kPhi=1.0;
    iPkin=iPkin+1; rPm.PkinName{iPkin}='rk.kPhi';

  %
  % Light entrainment parameters:
  %
  rk_Ori.C3=0;
    iPkin=iPkin+1; rPm.PkinName{iPkin}='rk.C3';           % Light entrainment coupling

  rk_Ori.jPhot=0;
    iPkin=iPkin+1; rPm.PkinName{iPkin}='rk.jPhot';        % Light entrainment option
                                                          % ==0: Light entrainment Off
                                                          % >=1: Light entrainment On
                                                          % ==1: periodic rectangle pulses
                                                          % ==2: 1+cos(omega t) 

  rk_Ori.Phot_Per=24.0;
    iPkin=iPkin+1; rPm.PkinName{iPkin}='rk.Phot_Per';     % Period of light exposure

  rk_Ori.Phot_tShift=6;
    iPkin=iPkin+1; rPm.PkinName{iPkin}='rk.Phot_tShift';  
                                                 % Time shift of ...
                                                 % rectangle pulse (if jPhot==1) or
                                                 % earliest cos-maximum (if jPhot==2),
                                                 % measured from t=0
  rk_Ori.Phot_wEdg=2.0;
    iPkin=iPkin+1; rPm.PkinName{iPkin}='rk.Phot_wEdg';    % Rounding width of
                                                 % reactangle pulse edge
  rk_Ori.Phot_fracOn=0.5;
    iPkin=iPkin+1; rPm.PkinName{iPkin}='rk.Phot_fracOn';  
                                                 %   Duty cycle of periodic rectangle 
                                                 %   pulses (for jPhot==1 only)
                                                 % = fraction of "On"-time during 
                                                 %   each period.
                                                 % = rectangle pulse duration
                                                 %  /reactangle pulse period
  rk_Ori.Phot_exp=1;
    iPkin=iPkin+1; rPm.PkinName{iPkin}='rk.Phot_exp';  % Shape exponent for periodic 
                                                       % 1+cos or rectangle pulse 
                                                       % light exposure
  rk_Ori.Phot_omega=2.0*pi/rk_Ori.Phot_Per;
    iPkin=iPkin+1; rPm.PkinName{iPkin}='rk.Phot_omega'; 

  rk_Ori.Phot_phShift=rk_Ori.Phot_tShift*rk_Ori.Phot_omega;
   iPkin=iPkin+1; rPm.PkinName{iPkin}='rk.Phot_phShift'; 

  %
  % Advection velocity profile parameters
  %
  rPm.vP.xGr = rPm.xGr';
               % x-grid for v-profile must be a column vector!
    iPkin=iPkin+1; rPm.PkinName{iPkin}='vP.xGr';

  rPm.vP.jvProfile=1;
               % shape options for advection velocity profile, v(x,t),
               % see  fct GetVelo for details.
               % =1: exactly flat plateau with finite-width, piecewise
               %     cubic polynomial 1st differentiable soft edges,
               %     exactly zero beyond finite-width edges
               %     to either side of the plateau.
               % =2: approx. flat algebraic plateau, inf. differentiable,
               %     with soft edges approaching zero asymptotically
               %     to either side of the plateau.
               % =101: advection velocity profile is calculated from
               %       clock+nutrient-regulated liquid influx rate
    iPkin=iPkin+1; rPm.PkinName{iPkin}='vP.jvProfile'; 

  rPm.vP.jCurAd=1;
    iPkin=iPkin+1; rPm.PkinName{iPkin}='vP.jCurAd'; 

  % User-supplied advection velocity profile,
  % used for jvProfile==1 or ==2 only.

  rPm.vP.uPGro  = 0.453504;  % CORR, Cheong, obsvd. filament tip growth, mm/h
  %X rPm.vP.uPGro  = 0.0;  
  %C rPm.vP.uPGro  = 0.501156 ;  % Cheong, obsvd. filament tip growth
  %C rPm.vP.uPGro  = 1.25;  % = (210.0mm) / ( (7.0d) *(24.0h/d) );
               % velocity of growth front (tip growth velocity) in mm/h
               % using observed values in race tube: ~21cm / 7 days
    iPkin=iPkin+1; rPm.PkinName{iPkin}='vP.uPGro';

  rPm.vP.fuAdvec = 1.0; % ratio molecular drift velocity to tip growth velocity
  %C rPm.vP.fuAdvec = 0.27728 ; % Cheong, obsvd. filamt. nuclear drift vel.
    iPkin=iPkin+1; rPm.PkinName{iPkin}='vP.fuAdvec';
  rPm.vP.uAd0    = rPm.vP.uPGro * rPm.vP.fuAdvec;
                   % max. velocity in advection zone, xVzoneLo < x < xVzoneHi.
    iPkin=iPkin+1; rPm.PkinName{iPkin}='vP.uAd0';
  rPm.vP.uAd0_odx  = rPm.vP.uAd0 / rPm.dx;
    iPkin=iPkin+1; rPm.PkinName{iPkin}='vP.uAd0_odx';

  rPm.vP.fuNucMol  =0.13896/0.453504; % ratio obsvd. nuclear to molec. drift vel.
  %X rPm.vP.fuNucMol  = 1.0;             % ratio obsvd. nuclear to molec. drift vel.
                                      % CORR, Cheong obsvd. velocities:
                                      % uNuc       = 0.13896  mm/h
                                      % uPGro=uMol = 0.453504 mm/h
                                      % uNuc/uMol  = 0.30641405588484
    iPkin=iPkin+1; rPm.PkinName{iPkin}='vP.fuNucMol';
                   % ratio of nuclear to molecular advection velocity

  %ORI rPm.vP.xVzoneHi0 =5.0e20;
  rPm.vP.xVzoneHi0 =40.0;
                   % x-location, at t=0, of the half-max point of the
                   % the advection zone leading soft-edge (=right edge).
                   % (cytoplasmic flow advection zone)
    iPkin=iPkin+1; rPm.PkinName{iPkin}='vP.xVzoneHi0';

  %C   rPm.vP.xVzoneLo0 = 20.0;  % 220627-1251ja
  %ORI rPm.vP.xVzoneLo0 =  0.0;  % 220628-1553
  %X   rPm.vP.xVzoneLo0 = -1.e20;  %
  rPm.vP.xVzoneLo0 =20.0;  %
                   % x-location, at t=0, of the half-max point of the
                   % the advection zone trailing soft-edge (=left edge).
                   % (cytoplasmic flow advection zone)
    iPkin=iPkin+1; rPm.PkinName{iPkin}='vP.xVzoneLo0';

  rPm.vP.dxAdvec=  rPm.vP.xVzoneHi0 - rPm.vP.xVzoneLo0;
                   % length of drift zone (=cytoplasmic flow advection zone), 
                   % measured half-max to half-max: from xVzoneLo to xVzoneHi.
    iPkin=iPkin+1; rPm.PkinName{iPkin}='vP.dxAdvec';

  %ORI rPm.vP.wEdgVzoneHi =10.0; % Irrelevant if xVzoneHi0=infinity
  rPm.vP.wEdgVzoneHi =4.0; % Irrelevant if xVzoneHi0=infinity
                   % width of advection zone leading soft edge (=right edge).
    iPkin=iPkin+1; rPm.PkinName{iPkin}='vP.wEdgVzoneHi';

  %C rPm.vP.wEdgVzoneLo =40.0; % 220627-1251ja
  %ORI rPm.vP.wEdgVzoneLo =5.00;
  rPm.vP.wEdgVzoneLo =4.00;
                  % width of advection zone trailing soft edge (=left edge).
    iPkin=iPkin+1; rPm.PkinName{iPkin}='vP.wEdgVzoneLo';

  rPm.vP.owEdgVzoneHi = 1.0 / rPm.vP.wEdgVzoneHi;
    iPkin=iPkin+1; rPm.PkinName{iPkin}='vP.owEdgVzoneHi';
  rPm.vP.owEdgVzoneLo = 1.0 / rPm.vP.wEdgVzoneLo;
    iPkin=iPkin+1; rPm.PkinName{iPkin}='vP.owEdgVzoneLo';

  rPm.vP.eVzoneHi = 4;
                  % right drift zone edge curvature exponent,
                  % used for jvProfile==2 only.
    iPkin=iPkin+1; rPm.PkinName{iPkin}='vP.eVzoneHi';
  rPm.vP.eVzoneLo = 4;
                  %  left drift zone  edge curvature exponent,
                  % used for jvProfile==2 only.
    iPkin=iPkin+1; rPm.PkinName{iPkin}='vP.eVzoneLo';

  rPm.vP.oeVzoneHi = 1.0 / rPm.vP.eVzoneHi;
    iPkin=iPkin+1; rPm.PkinName{iPkin}='vP.oeVzoneHi';
  rPm.vP.oeVzoneLo = 1.0 / rPm.vP.eVzoneLo;
    iPkin=iPkin+1; rPm.PkinName{iPkin}='vP.oeVzoneLo';


  % Advection by Clock+Nutrient-Regulated Liquid Influx,
  % used for jvProfile==101 only

  rPm.vP.nCoopIW=4; 
    % WCC-cooperativity exponent for liquid influx regulation
    iPkin=iPkin+1; rPm.PkinName{iPkin}='vP.nCoopIW';

  rPm.vP.nCoopIC=4; 
    % CCG-cooperativity exponent for liquid influx regulation
    iPkin=iPkin+1; rPm.PkinName{iPkin}='vP.nCoopIC';

  rPm.vP.kIfluxW=0.0005*(1.25/100.0^rPm.vP.nCoopIW); 
    % Coeff for WCC+Phi-regul. influx rate
    iPkin=iPkin+1; rPm.PkinName{iPkin}='vP.kIfluxW';

  rPm.vP.kIfluxC=0.00/8.0^rPm.vP.nCoopIC;; 
    % Coeff for CCG+Phi-regul. influx rate
    iPkin=iPkin+1; rPm.PkinName{iPkin}='vP.kIfluxC';

  rPm.vP.kIfluxN=0.00; 
    % Coeff for Nucl.+Phi-regul. influx rate
    iPkin=iPkin+1; rPm.PkinName{iPkin}='vP.kIfluxN';

  % Advection and/or diffusion transport OFF/ON control
  % for Si, Se and nutrient Phi

  rPm.vP.jSiDiff=1;
    iPkin=iPkin+1; rPm.PkinName{iPkin}='vP.jSiDiff';
  rPm.vP.jSeDiff=1;
    iPkin=iPkin+1; rPm.PkinName{iPkin}='vP.jSeDiff';
  %ORI rPm.vP.jSeAdvec=1;
  rPm.vP.jSeAdvec=0;
    iPkin=iPkin+1; rPm.PkinName{iPkin}='vP.jSeAdvec';
  %
  rPm.vP.jPhiAdvec=0;  % 1: Advect Food Phi,  0: Do Not Advect
  %C rPm.vP.jPhiAdvec=1;
    iPkin=iPkin+1; rPm.PkinName{iPkin}='vP.jPhiAdvec';

  %
  % Initial concentration profile parameters
  %

  rPm.iP.jiProfile=1;
               % shape options for initial concentration & density
               % profiles, Y(x,t), for all species Y, except nutrient
               % species (Phi), see fct GetFySpecIni for details.
               % =1: exactly flat plateau with finite-width, piecewise
               %     cubic polynomial 1st differentiable soft edges,
               %     exactly zero beyond finite-width edges
               %     to either side of the plateau.
               % =2: approx. flat algebraic plateau, inf. differentiable,
               %     with soft edges approaching zero asymptotically
               %     to either side of the plateau.
    iPkin=iPkin+1; rPm.PkinName{iPkin}='iP.jiProfile'; 

  %Tube_Y012S2UrpI0uPl20h40xIl20h30T240.mORI rPm.iP.xIzoneHi =  20.0;
  rPm.iP.xIzoneHi =  30.0;
                   % x-location of the half-max point of the
                   % inocculation zone right edge at time t=0
    iPkin=iPkin+1; rPm.PkinName{iPkin}='iP.xIzoneHi';

  %ORI rPm.iP.xIzoneLo = -10.0;
  %X   rPm.iP.xIzoneLo =  10.0;
  rPm.iP.xIzoneLo =  20.0;
                   % x-location of the half-max point of the 
                   % inocculation zone left edge at time t=0
    iPkin=iPkin+1; rPm.PkinName{iPkin}='iP.xIzoneLo';

  rPm.iP.wEdgIzoneHi = 4.0;
                  % width of inocculation zone right soft edge.
    iPkin=iPkin+1; rPm.PkinName{iPkin}='iP.wEdgIzoneHi';

  rPm.iP.wEdgIzoneLo = 4.0;
                  % width of inocculation zone left soft edge.
    iPkin=iPkin+1; rPm.PkinName{iPkin}='iP.wEdgIzoneLo';

  rPm.iP.eIzoneHi = 8;
               % inocculation zone right edge curvature exponent;
               % used for jiProfile==2 only
    iPkin=iPkin+1; rPm.PkinName{iPkin}='iP.eIzoneHi';

  rPm.iP.eIzoneLo = 8;
               % inocculation zone left edge curvature exponent;
               % used for jiProfile==2 only
    iPkin=iPkin+1; rPm.PkinName{iPkin}='iP.eIzoneLo';

  %
  % Total rate fct  parameter count
  %
  rPm.nPkin=iPkin;

  %
  % Rescale all total gene initial concentrations to 1:
  % --> [frq^0]+[frq^1] = 1
  % --> [ccg^0]+[ccg^1] = 1
  % --> [wc-1^1]=1 and [wc-2^1]=1
  %
  % Apply conforming rescaling to attached activation (A) & transcription (S)
  % coeffs. In case frq-activation is treated as non-catalytic (jNonCatA==1), 
  % this rescalaing is also applied to WCC, WC-1, WC-2 concentrations, 
  % WCC complex formation (C) and WC-1, WC-2 translations (L).

  ySpecI_Rsc= ySpecI_Ori;
  rk_Rsc= rk_Ori;

  % frq-gene:
  frq0=ySpecI_Rsc(8);
  frq1=ySpecI_Rsc(9);
  scale_frq=1.0/(frq0+frq1);

  ySpecI_Rsc( 8)=  ySpecI_Rsc( 8) * scale_frq;  % frq^0
  ySpecI_Rsc( 9)=  ySpecI_Rsc( 9) * scale_frq;  % frq^1

  rk_Rsc.S3=rk_Rsc.S3 / scale_frq;
  rk_Rsc.S4=rk_Rsc.S4 / scale_frq;

  %C200518-0157:
  %Cif rPm.rk.jNonCatA==1
  ySpecI_Rsc( 4)=  ySpecI_Rsc( 4) * scale_frq;  % WC-1^p
  ySpecI_Rsc( 7)=  ySpecI_Rsc( 7) * scale_frq;  % WC-2^p
  ySpecI_Rsc(12)=  ySpecI_Rsc(12) * scale_frq;  % WCC^p

  rk_Rsc.A = rk_Rsc.A  / (scale_frq^rPm.rk.nCoopA);
  rk_Rsc.Ac= rk_Rsc.Ac / (scale_frq^rPm.rk.nCoopA);
  rk_Rsc.C2= rk_Rsc.C2 / scale_frq;
  rk_Rsc.C3= rk_Rsc.C3 / scale_frq;
  rk_Rsc.C4= rk_Rsc.C4 / scale_frq;

  rk_Rsc.L1= rk_Rsc.L1 * scale_frq;
  rk_Rsc.L2= rk_Rsc.L2 * scale_frq;
  % Note: 
  % Foregoing rescaling of WC-related ICs and rate coeffs is
  % strictly required only for non-catalytic A-Abar reaction
  % pair, but also feasible for catalytic A-Abar reaction pair.
  % We do this rescaling here for both non-catalytic and catalytic
  % case, so that WC-related concentrations (WC-1, WC-2, WCC) 
  % are of comparable magnitude (and almost equal when
  % [WCC^p]>>[frq^0]+[frq^1]) in both the catalytic and the
  % non-catalytic A-Abar model.
  %
  %Cend % if rPm.rk.jNonCatA==1
  %:C

  % ccg-gene:
  ccg0=ySpecI_Rsc(13);
  ccg1=ySpecI_Rsc(14);
  scale_ccg=1.0/(ccg0+ccg1);

  ySpecI_Rsc(13)= scale_ccg * ySpecI_Rsc(13);  % ccg^0
  ySpecI_Rsc(14)= scale_ccg * ySpecI_Rsc(14);  % ccg^1

  rk_Rsc.Sc=rk_Rsc.Sc / scale_ccg;

  % Gene state-resolved partial nuclear densities (PNDs),
  %     Rho00, Rho01, Rho10, Rho11
  % derived from frq- and ccg 
  %
  % Let
  %  f0:=[frq^0], f1:=[frq^1], c0:=[ccg^0], c1:=[ccg^1]
  %  r00:=Rho00, r01:=Rho01, r10:=Rho10, r11:=Rho11, 
  %
  %   1      =             r00 + r01 + r10 + r11
  %  c0      =             r00       + r10
  %  f0      =             r00 + r01
  %  c1      =                   r01       + r11
  %  f1      =                         r10 + r11
  %  
  %     1    =           r00 + r01 + r10 + r11
  %  c0-1    =               - r01       - r11         
  %  f0-1    =                     - r10 - r11
  %  c1      =                 r01       + r11
  %  f1      =                       r10 + r11
  %  
  %     1    =           r00 + r01 + r10 + r11
  %  c0-1    =               - r01       - r11         
  %  f0-1    =                     - r10 - r11
  %  f1+f0-1 = 0
  %  c1+c0-1 = 0
  % 
  %  Solution for r00, ..., r11:
  %  1) Choose any r11 w/  0<= r11 <= 1
  %  2) r10 = 1 -  f0 - r11
  %  3) r01 = 1 -  c0 - r11
  %  4) r00 = 1 - r01 - r10 -- r11
  %         = 1 - (1-c0-r11) - (1-f0-r11) - r11
  %     r00 = c0 + f0 + r11 - 1
  %
  %  Check:
  %  r00+r01 = (c0+f0+r11-1) + (1-c0-r11) = f0
  %  r10+r11 = (1-f0-r11) + r11 = 1-f0    = f1
  %  r00+r10 = (c0+f0+r11-1) + (1-f0-r11) = c0
  %  r01+r11 = (1-c0-r11) + r11 = 1-c0    = c1
  %
  %  Positivity and Normalization Constraints:
  %  1) 0 <= r11 <= 1
  %  2) r10 => 0:
  %     r11 <= 1-f0
  %  3) r01 => 0:
  %     r11 <= 1-c0
  %  4) 0 <= r00 <= 1
  %     0 <= c0 + f0 + r11 - 1 <= 1:
  %     1 - c0 - f0 <=  r11 <= 2 - c0 - f0
  %
  f0=ySpecI_Rsc( 8);       % frq^0
  f1=ySpecI_Rsc( 9);       % frq^1
  c0=ySpecI_Rsc(13);       % ccg^0
  c1=ySpecI_Rsc(14);       % ccg^1
 
%DB
% fprintf([ 'f0=%14.8f, f1=%14.8f, fT=%14.8f\n'   ...
%           'c0=%14.8f, c1=%14.8f, cT=%14.8f\n' ] ...
%         , f0, f1, f0+f1                         ...
%         , c0, c1, c0+c1                         ...
%        );
%FB

  r11max = min([1.0-f0,1-c0]);
  r11min = max([0,1.0-f0-c0]);
  r11 = 0.5*(r11min+r11max); 

  r10 = 1.0 -  f0 - r11;
  r01 = 1.0 -  c0 - r11;
  r00 = c0 + f0 + r11 - 1.0;
  % Check:
  % r00+r01 =    c0 + f0 + r11 -   1
  %            +  1 - c0 - r11;
  %         = f0                    <-OK!
  % r10+r11 =     1 - f0 - r11
  %            +r11
  %         =     1 - f0
  %         = f1                    <-Check: f0+f1=1 ??
  % r00+r10 =   c0 + f0 + r11 - 1
  %           +  1 - f0 - r11
  %         = c0                    <-OK!
  % r01+r11 =   1 -  c0 - r11
  %          +r11
  %         =   1 - c0
  %         = c1                    <-Check: c0+c1=1 ??
 
%DB
% fprintf([                                                                     ...
%          'r00    =%14.8f, r01    =%14.8f, r10    =%14.8f, r11    =%14.8f\n'   ...
%          'r11min =%14.8f, r11max =%14.8f, 1-f0-c0=%14.8f\n\n'                 ...
%          'r00+r01=%14.8f, r10+r11=%14.8f, r00+r10=%14.8f, r01+r11=%14.8f\n'   ...
%          'f0     =%14.8f, f1     =%14.8f, c0     =%14.8f, c1     =%14.8f\n'   ...
%          'f0+f1  =%14.8f, c0+c1  =%14.8f \n\n'                                ...
%          'r00+r01+r10+r11=%14.8f\n'                                           ...
%         ]                                                                     ...
%         ,     r00,     r01,     r10,     r11                                  ...
%         ,  r11min,  r11max, 1-f0-c0                                           ...
%         , r00+r01, r10+r11, r00+r10, r01+r11                                  ...
%         ,      f0,      f1,      c0,      c1                                  ...
%         ,  f0+ f1,  c0+ c1                                                    ...
%         , r00+r01+r10+r11                                                     ...
%        );
%FB

  ySpecI_Rsc(18)=abs(r00); % Rho00
  ySpecI_Rsc(19)=abs(r01); % Rho01
  ySpecI_Rsc(20)=abs(r10); % Rho10
  ySpecI_Rsc(21)=abs(r11); % Rho11
  ySpecI_Rsc(22)=1.0;      % RhoN

  % Apply uniform nucl. density mod. factor
  ySpecI_Rsc(18:22)=ySpecI_Rsc(18:22)*rk_Rsc.RhoIMod; % Rho00, ..., Rho11, RhoN
  ySpecI_Rsc( 8: 9)=ySpecI_Rsc( 8: 9)*rk_Rsc.RhoIMod; % frq^0, frq^1
  ySpecI_Rsc(13:14)=ySpecI_Rsc(13:14)*rk_Rsc.RhoIMod; % ccg^0, ccg^1

  % wc1-gene:
  scale_wc1=1.0/ySpecI_Rsc(1);

  ySpecI_Rsc(1)= scale_wc1 * ySpecI_Rsc(1);  % wc-1^1, ==1.0

  rk_Rsc.S1=rk_Rsc.S1 / scale_wc1;


  % wc2-gene:
  scale_wc2=1.0/ySpecI_Rsc(5);

  ySpecI_Rsc(5)= scale_wc2 * ySpecI_Rsc(5);  % wc-2^1, ==1.0

  rk_Rsc.S2=rk_Rsc.S2 / scale_wc2;

  % wc1- and wc2-weighted transciption rate coeffs:
  rk_Rsc.S1wc1=rk_Rsc.S1 * ySpecI_Rsc(1);
  rk_Rsc.S2wc2=rk_Rsc.S2 * ySpecI_Rsc(5);
  %
  % Note:
  % If wc-1^1 and wc-2^1 are rescaled to 1.0, as was 
  % done above,  then obviously  S1wc1==S1  and  S2wc2==S2. 
  % Only S1wc1 and S2wc2, but not S1 and S2,  are used as
  % the transcription rate coeffs in the rate fct. This
  % construction ensures that the rate fct will work
  % correctly even if wc-1^1 and wc-2^1 are rescaled to 1.0,
  % 
  
  % Store rescaled rate coeffs into rate fct input structure
  rPm.rk=rk_Rsc;

  %
  % Populate IG initial concentrations for all cells, 
  % and all XG initial concentrations.
  %
  nCells=rPm.nCells;

  ySpecI=zeros(1,nSA);

  iOfS=(0:(nCells-1))*nSI;
  for iSpecI=1:nSI
    FySpecI=GetFySpecIni(iSpecI,rPm);
%DB
%   Fy=FySpecI;
%   fprintf(['iSpecI=%3d: ' rPm.SpecName{iSpecI} ', SetPm...\n'],iSpecI);
%   fprintf('xGr:%14.6e,%14.6e,%14.6e,%14.6e,%14.6e\n',rPm.xGr); fprintf('\n');
%   fprintf('Fy :%14.6e,%14.6e,%14.6e,%14.6e,%14.6e\n',Fy ); fprintf('\n');
%FB

    ySpecI(iOfS+iSpecI)= FySpecI*ySpecI_Rsc(iSpecI);

  end %  for iSpecI=1:nSI

%DB
% fprintf('SCREAM 1!\n');
%
% iSpecI= 8;  Fy=GetFySpecIni(iSpecI,rPm);
% fprintf('SCREAM 2!\n');
%
% fprintf(['iSpecI=%3d: ' rPm.SpecName{iSpecI} ', SetPm...\n'],iSpecI);
% fprintf('xGr:%14.6e,%14.6e,%14.6e,%14.6e,%14.6e\n',rPm.xGr); fprintf('\n');
% fprintf('Fy :%14.6e,%14.6e,%14.6e,%14.6e,%14.6e\n',Fy ); fprintf('\n');
%
%
%
% iSpecI= 8; f0 =ySpecI(iOfS+iSpecI);
% iSpecI= 9; f1 =ySpecI(iOfS+iSpecI);
% iSpecI=13; c0 =ySpecI(iOfS+iSpecI);
% iSpecI=14; c1 =ySpecI(iOfS+iSpecI);
%
% iSpecI=18; r00=ySpecI(iOfS+iSpecI);
% iSpecI=19; r01=ySpecI(iOfS+iSpecI);
% iSpecI=20; r10=ySpecI(iOfS+iSpecI);
% iSpecI=21; r11=ySpecI(iOfS+iSpecI);
% iSpecI=22; rN =ySpecI(iOfS+iSpecI);
%
% fprintf(['nCells=%3d\n'                                 ...
%          ' Sz: f0 =%3d,%3d, f1 =%3d,%3d\n'               ...
%          ' Sz: c0 =%3d,%3d, c1 =%3d,%3d\n'               ...
%          ' Sz: r00=%3d,%3d, r01=%3d,%3d\n'               ...
%          ' Sz: r10=%3d,%3d, r11=%3d,%3d, rN =%3d,%3d\n'] ...
%          , nCells                                        ...
%          , size(f0 ), size(f1 ), size(c0 ), size(c1 )    ... 
%          , size(r00), size(r01), size(r10), size(r11)    ... 
%          , size(rN )                                     ...
%        );
%
% fprintf('\n');
% fprintf('iOf:  %12d,  %12d,  %12d,  %12d,  %12d\n',iOfS); fprintf('\n');
% fprintf('xGr:%14.6e,%14.6e,%14.6e,%14.6e,%14.6e\n',rPm.xGr); fprintf('\n');
% fprintf('Fy :%14.6e,%14.6e,%14.6e,%14.6e,%14.6e\n',Fy ); fprintf('\n');
% fprintf('f0 :%14.6e,%14.6e,%14.6e,%14.6e,%14.6e\n',f0 ); fprintf('\n');
% fprintf('f1 :%14.6e,%14.6e,%14.6e,%14.6e,%14.6e\n',f1 ); fprintf('\n');
% fprintf('c0 :%14.6e,%14.6e,%14.6e,%14.6e,%14.6e\n',c0 ); fprintf('\n');
% fprintf('c1 :%14.6e,%14.6e,%14.6e,%14.6e,%14.6e\n',c1 ); fprintf('\n');
% fprintf('r00:%14.6e,%14.6e,%14.6e,%14.6e,%14.6e\n',r00); fprintf('\n');
% fprintf('r01:%14.6e,%14.6e,%14.6e,%14.6e,%14.6e\n',r01); fprintf('\n');
% fprintf('r10:%14.6e,%14.6e,%14.6e,%14.6e,%14.6e\n',r10); fprintf('\n');
% fprintf('r11:%14.6e,%14.6e,%14.6e,%14.6e,%14.6e\n',r11); fprintf('\n');
% 
% figure
% hold off
% plot(rPm.xGr,Fy,'b')
% title('Fy');
% 
% figure
% hold off
% plot(rPm.xGr,f0,'b')
% title('f0');
% 
% figure
% hold off
% plot(rPm.xGr,f1,'b')
% title('f1');
% 
% figure
% hold off
% plot(rPm.xGr,c0,'b')
% title('c0');
% 
% figure
% hold off
% plot(rPm.xGr,c1,'b')
% title('c1');
% 
% figure
% hold off
% plot(rPm.xGr,r00,'b')
% title('r00');
% 
% figure
% hold off
% plot(rPm.xGr,r01,'b')
% title('r01');
% 
% figure
% hold off
% plot(rPm.xGr,r10,'b')
% title('r10');
% 
% figure
% hold off
% plot(rPm.xGr,r11,'b')
% title('r11');
% 
% figure
% hold off
% plot(rPm.xGr,rN,'b')
% title('rN');
% 
% %----
% figure
% hold off
% plot(rPm.xGr,f0-r00-r01,'b')
% hold on
% plot(rPm.xGr,f1-r10-r11,'r')
% title('f0-r00-r01(b), f1-r10-r11(r)')
% 
% figure
% hold off
% plot(rPm.xGr,c0-r00-r10,'b')
% hold on
% plot(rPm.xGr,c1-r01-r11,'r')
% title('c0-r00-r10(b), c1-r01-r11(r)');
% 
% figure
% hold off
% plot(rPm.xGr,f0+f1-rN,'b')
% title('f0+f1-rN');
% 
% figure
% hold off
% plot(rPm.xGr,c0+c1-rN,'r')
% title(' c0+c1-rN');
% 
% figure
% hold off
% plot(rPm.xGr,r00+r01+r10+r11-rN,'b')
% title('r00+r01+r10+r11-rN');
%FB

  for iSpecX=1:nSX
  % ySpecI(nSI*nCells+iSpecX)= 
  end %  for iSpec=1:nSX

  rPm.ySpecI=ySpecI;

end % fct rPm=SetPmKI


%-----------------------------------------------------------------------------------------
function  FySpecI=GetFySpecIni(iSpec,rPm)
%-----------------------------------------------------------------------------------------
% Set initial (inocculated) concentration profile
%-----------------------------------------------------------------------------------------

%DB
% fprintf(['iSpec=%3d: ' rPm.SpecName{iSpec} ', ENTER: GetFy...\n'],iSpec);
%FB
    FySpecI=ones(size(rPm.xGr));

    % Nutrient conc, Phi, not subject to x-dependent conc. profile 
    % factor Fy(x), assuming initial Phi(x,t) is uniform (indep. of x), 
    % at intial time, t=0, i.e., we set Fy(x)=1=constant for Phi(x).
    if isequal(rPm.SpecName{iSpec},'Phi')
      return
    end % if isequal(rPm.SpecName{iSpec},'Phi')

    if rPm.iP.jiProfile==1;
      if isfield(rPm.iP,'xIzoneHi')
        xiHi=rPm.xGr-(0.5*rPm.iP.wEdgIzoneHi+rPm.iP.xIzoneHi);

        fHiProf=1.0-SoftEdg(xiHi,rPm.iP.wEdgIzoneHi);
        FySpecI=FySpecI.*fHiProf;
      end % if isfield(rPm.iP,'xIzoneHi')

      if isfield(rPm.iP,'xIzoneLo')
        xiLo=rPm.xGr-(0.5*rPm.iP.wEdgIzoneLo+rPm.iP.xIzoneLo);

        fLoProf=    SoftEdg(xiLo,rPm.iP.wEdgIzoneLo);
        FySpecI=FySpecI.*fLoProf;
      end % if isfield(rPm.iP,'xIzoneLo')
      %
      % Explanation for jiProfile==1:
      %   See explanation and notation for jiProfile==2, below.
      %   For jiprofile==1, we then have the same Options (1,2,3), the
      %   same qualitative x-dependence of step fcts fH(x), fL(x)) and
      %   same qualitative x-dependence of Fy(x), as for jiProfile==2
      %
      % Main differences for jiProfile==1:
      %   fH(x) = 0 (exactly!)  if x >= xH+wH/2
      %   fH(x) = 1 (exactly!)  if x <= xH-wH/2
      %   fL(x) = 0 (exactly!)  if x <= xL-wL/2
      %   fL(x) = 1 (exactly!)  if x >= xL+wL/2
      % Hence:
      %   Fy(x) = 0 (exactly!)  if x >= xH+wH/2 for Option 1 or 3
      %   Fy(x) = 0 (exactly!)  if x <= xL-wL/2 for Option 2 or 3
      %   Fy(x) = 1 (exactly!)  if x <= xH-wH/2        for Option 1 
      %   Fy(x) = 1 (exactly!)  if x >= xL+wL/2        for Option 2 
      %   Fy(x) = 1 (exactly!)  if xL+wL/2<=x<=xH-wH/2 for Option 3 
    end %if rPm.iP.jiProfile==1;


    if rPm.iP.jiProfile==2;
      if isfield(rPm.iP,'xIzoneHi')
        xiHi=(rPm.xGr-rPm.iP.xIzoneHi)/rPm.iP.wEdgIzoneHi;
        fHiProf=0.5*(1.0-xiHi./((1+abs(xiHi).^rPm.iP.eIzoneHi).^(1.0/rPm.iP.eIzoneHi)));
        FySpecI=FySpecI.*fHiProf;
      end % if isfield(rPm.iP,'xIzoneHi')
  
      if isfield(rPm.iP,'xIzoneLo')
        xiLo=(rPm.xGr-rPm.iP.xIzoneLo)/rPm.iP.wEdgIzoneLo;
        fLoProf=0.5*(1.0+xiLo./((1+abs(xiLo).^rPm.iP.eIzoneLo).^(1.0/rPm.iP.eIzoneLo)));
        FySpecI=FySpecI.*fLoProf;
      end % if isfield(rPm.iP,'xIzoneLo')
      %
      % Explanation for jiProfile==2:
      % Let
      %   x  ==xGr,         Fy ==FySpecI
      %   xiH==xiHi,        xiL==xiL, 
      %   xH ==xIzoneHi,    xL ==xIzoneLo
      %   wH ==wEdgIzoneHi, wL ==wEdgIzoneLo
      %   eH ==eIzoneHi,    eL ==eIzoneLo
      %   fH ==fHiProf,     fL ==fLoProf
      %
      % Then 
      %   xiH = (x - xH)/wH
      %   fH  = (1/2) {1 - xiH / [1 + |xiH|^(eH)]^(1/eH)}
      %       fH  -> 0  for  xiH -> +infinity 
      %       fH  -> 1  for  xiH -> -infinity 
      %       fH  = H(-xiH)  for wH -> 0, H=Heaviside step fct
      %       Edge at   xiH = 0   <-->   x = xH
      %  
      %   xiL = (x - xL)/wL
      %   fL  = (1/2) {1 + xiL / [1 + |xiL|^(eL)]^(1/eL)}
      %       fL  -> 1  for  xiL -> +infinity 
      %       fL  -> 0  for  xiL -> -infinity 
      %       fL  = H(xiL)   for wL -> 0, H=Heaviside step fct
      %       Edge at   xiL = 0   <-->   x = xL
      %  
      %   Option 1:
      %   Input xIzoneHi only:
      %     Fy(x) = fH(x)
      %   So, Fy is a rounded downward step from Fy=1 to Fy=0, located at  xH
      %  
      %   Option 2:
      %   Input xIzoneLo only:
      %     Fy(x) = fL(x)
      %   So, Fy is a rounded   upward step from Fy=0 to Fy=1, located at  xL
      %  
      %   Option 3:
      %   Input xIzoneHi and xIzoneHi both:
      %     Fy(x) = fH(x) fL(x)
      %       fH  fL  -> 0            for   x -> +-infinity
      %       fH  fL  -> H(x-xL) * H(x-xH) 
      %                               for wH -> 0
      %                               and wL -> 0
      %   So, the product
      %       Fy=fH  fL  
      %   is a reactangle pulse along x-axis with
      %   rounded edges, located at   xL  and  xL.
    end %if rPm.iP.jiProfile==2;

%DB
% Fy=FySpecI;
% fprintf(['iSpec=%3d: ' rPm.SpecName{iSpec} ', GetFy...\n'],iSpec);
% fprintf('xGr:%14.6e,%14.6e,%14.6e,%14.6e,%14.6e\n',rPm.xGr); fprintf('\n');
% fprintf('Fy :%14.6e,%14.6e,%14.6e,%14.6e,%14.6e\n',Fy ); fprintf('\n');
%FB

end % fct FySpecI=GetFySpecIni(iSpec,rPm)


%-----------------------------------------------------------------------------------------
function rPm=out_Header(rPm_In)
%-----------------------------------------------------------------------------------------
  %
  rPm=rPm_In;

  if (iscell(rPm.OSpecSol)) && (numel(rPm.OSpecSol)>0)
    rPm.OSpecSol_U=rPm.OSpecSol;
  else
    rPm.OSpecSol_U=rPm.SpecName;
  end % if (iscell(rPm.OSpecSol)) && (numel(rPm.OSpecSol)>0)

  rPm.nOSpecSol=numel(rPm.OSpecSol_U);
  rPm.iSpecO=zeros(1,rPm.nOSpecSol);
  %

  %
  rPm.dtStamp=datestr(now,'yymmdd-HH:MM:SS.FFF');
  hdWhoWhen=[                                                                ...
   rPm.csvOutF                                        '.o01\n'               ...
   'Created by code:  ' rPm.mFile                     '.m\n'                 ...
   'On yymmdd-HHMMSS: ' rPm.dtStamp                   '\n'                   ...
   'Code saved as:    ' rPm.csvOutF                   '.m\n'                 ...
   'Model: Clock Race Tube V.001'                     '\n'                   ...
  ];
  
  hdCtParam=[                                                        '\n'    ...
             'Control Parameters:'                                   '\n'    ...
             ' jModel=      \n ' sprintf('%20d'   ,rPm.jModel)       '\n'    ...
             ' xLength=     \n ' sprintf('%20d'   ,rPm.xLength)      '\n'    ...
             ' nCells=      \n ' sprintf('%20d'   ,rPm.nCells)       '\n'    ...
             ' nSpecIG=     \n ' sprintf('%20d'   ,rPm.nSpecIG)      '\n'    ...
             ' nSpecXG=     \n ' sprintf('%20d'   ,rPm.nSpecXG)      '\n'    ...
             ' nSpecA=      \n ' sprintf('%20d'   ,rPm.nSpecA)       '\n'    ...
             ' nPkin=       \n ' sprintf('%20d'   ,rPm.nPkin)        '\n'    ...
                                                                             ...%
             ' tfinSol=     \n ' sprintf('%20.10f',rPm.tfinSol)      '\n'    ...
             ' nTimeSol=    \n ' sprintf('%20d'   ,rPm.nTimeSol)     '\n'    ...
                                                                             ...%
             ' nOSpecSol=   \n ' sprintf('%20d'   ,rPm.nOSpecSol)    '\n'    ...
             ' jLogPkinOut= \n ' sprintf('%20d'   ,rPm.jLogPkinOut)  '\n'    ...
             ' jLogSpecOut= \n ' sprintf('%20d'   ,rPm.jLogSpecOut)  '\n'    ...
             ' jLogOySolOut=\n ' sprintf('%20d'   ,rPm.jLogOySolOut) '\n'    ...
   ...%C     ' jcsvFmtOut=  \n ' sprintf('%20d'   ,rPm.jcsvFmtOut)   '\n'    ...
                                                                             ...%
           ];

  hdOSpecSol=['\nOutput Species in Solution Set: nOSpecSol='             ...
              '\n' sprintf('%10d'   ,rPm.nOSpecSol) '\n'];
  hdOSpecSol=[hdOSpecSol ' kOSpecSol | iSpecO | OSpecies name =\n'];

  for kOSpecSol=1:rPm.nOSpecSol
    rPm.iSpecO(kOSpecSol)=0;

    for iSpec=1:(rPm.nSpecIG+rPm.nSpecXG)

      if isequal(rPm.OSpecSol_U{kOSpecSol},rPm.SpecName{iSpec})
        rPm.iSpecO(kOSpecSol)=iSpec;
      end % if isequal(rPm.OSpecSol_U{kOSpecSol},rPm.SpecName{iSpec})
    end % iSpec=1:(rPm.nSpecIG+rPm.nSpecXG)
    %
    if rPm.iSpecO(kOSpecSol)==0
      fprintf('ERROR in "csv_Header": Output Species Name Not Found:\n')
      kOSpecSol_ERR=kOSpecSol
      OSpecSol_ERR=rPm.OSpecSol_U{kOSpecSol}
      fprintf('EXECUTION STOPPED!\n')
      STOP_NOW_=STOP_NOW
    end % if rPm.iSpecO(kOSpecSol)==0
    
    hdOSpecSol=[hdOSpecSol                                          ...
                      sprintf('%10d'   ,kOSpecSol)                  ...
                ' | ' sprintf('%6d'   ,rPm.iSpecO(kOSpecSol))       ...
                ' | ' rPm.OSpecSol_U{kOSpecSol}                     ...
                '\n'];
    %
  end % for kOSpecSol=1:rPm.nOSpecSol

  hdModIO=['\n'                                     ...
          'Kinetics Parameters Pkin:\n'             ... 
          ' iPkin |       Pkin_Value | Pkin_Name '  ...
          '\n'                                      ...
          ];

  for iPkin=1:rPm.nPkin
    hdModIO=[hdModIO sprintf('%6d'   ,iPkin)];

    Pk=sTruk(rPm,rPm.PkinName{iPkin});
    mPk=numel(Pk);
    jPk=max([1,ceil((mPk-1.0)/4.0)]);
    hdA='';
    for kPk=1:jPk:mPk
      if sum(mod(abs(Pk),1))>0
        hdA = [hdA ' | ' sprintf('%16.8e' ,Pk(kPk))];
      else
        hdA = [hdA ' | ' sprintf('%16d'   ,Pk(kPk))];
      end % if sum(mod(abs(Pk),1))>0
    end % for kPk=1:jPk:mPk

    hdModIO=[hdModIO hdA];
    hdModIO=[hdModIO                       ...
           ' | ' rPm.PkinName{iPkin}       ...
           '\n'                            ...
           ];
  end % for iPkin=1:rPm.nPkin


  hdModIO=[hdModIO '\n'                                        ...
          'Species Initial Values ySpecI:\n'                   ...
          ' iSpec |  iCell |     ySpecI_Value | ySpecI_Name \n'];

  nSI=rPm.nSpecIG;
  nSX=rPm.nSpecXG;
  nCells=rPm.nCells;

  for iSpec=1:(nSI+nSX)

    if iSpec <= nSI
      for iCell=1:nCells
        iOfS=(iCell-1)*nSI;
        hdModIO=[hdModIO                                             ...
                       sprintf('%6d'   ,iSpec)                      ...
                ' | '  sprintf('%6d'   ,iCell)                      ...
                ' | '  sprintf('%16.8e' ,rPm.ySpecI(iOfS+iSpec))     ...
                ' | '  rPm.SpecName{iSpec}                           ...
                '\n'];
      end % for iCell=1:nCells
    else  % if iSpec > nSI
      iCell=-1
      iOfS=nCells*nSI;
      hdModIO=[hdModIO                                               ...
                     sprintf('%6d'   ,iSpec-nSI)                     ...
              ' | '  sprintf('%6d'   ,iCell)                         ...
              ' | '  sprintf('%16.8e' ,rPm.ySpecI(iOfS+iSpec-nSI))   ...
              ' | '  rPm.SpecName{iSpec}                             ...
              '\n'];
    end % if iSpec<=nSI
    
    if iSpec<(nSI+nSX)
      hdModIO=[hdModIO                                               ...
               ' iSpec |  iCell |     ySpecI_Value | ySpecI_Name'    ...
              ];
    end % if iSpec<(nSI+nSX)
    hdModIO=[hdModIO '\n'];

  end % for iSpec=1:(nSI+nSX)
 
  hCSV=fopen([rPm.csvOutDF '.o01'],'w');

  hdO= [ hdWhoWhen  hdCtParam  hdOSpecSol  hdModIO];
  fprintf(hCSV, hdO);
  fclose(hCSV);
  %
end % fct rPm=out_Header(rPm_In)


%-----------------------------------------------------------------------------------------
function rPm=out_Results(tSol, ySol, rPm_In)
%-----------------------------------------------------------------------------------------
  %
  rPm=rPm_In;

  hCSV=fopen([rPm.csvOutDF '.o01'],'a');

  hoHead='\n\n';
%TTT:
  rPm.dtStamp=datestr(now,'yymmdd-HH:MM:SS.FFF');
  hoHead=[hoHead                                                             ...
   rPm.csvOutF                                        '.o01\n'               ...
   'ODE Solution completed '                          '\n'                   ...
   'On yymmdd-HHMMSS: ' rPm.dtStamp                   '\n\n'                 ...
   '========='                                        '\n'                   ...
   ' Results'                                         '\n'                   ...
   '========='                                        '\n'                   ...
  ];
%:TTT

  hoHead=[hoHead '\n'                                          ...
         'Species Space-Time Solution tSol, ySol\n'            ...
         '\n'];
  fprintf(hCSV,hoHead);

  nSI=rPm.nSpecIG;
  nSX=rPm.nSpecXG;
  nCells=rPm.nCells;
  nTimeSol=rPm.nTimeSol;

  %
  if rPm.jWrOutSol==0
    fprintf(hCSV,'\n  jWrOutSol=%2d: No solution output for any species.\n\n', ...
            rPm.jWrOutSol);
    fclose(hCSV);
    return
  end % if rPm.jWrOutSol==0
  %
  if rPm.jWrOutSol==1
    fprintf(hCSV,'\n  jWrOutSol=%2d: Solution output only for "OSpec"-listed species.\n\n', ...
            rPm.jWrOutSol);
    iSpecWr = rPm.iSpecO;
  end % if rPm.jWrOutSol==1
  %
  if rPm.jWrOutSol==2
    fprintf(hCSV,'\n  jWrOutSol=%2d: Solution output for all species.\n\n', ...
            rPm.jWrOutSol);
    iSpecWr = 1:(nSI+nSX);
  end % if rPm.jWrOutSol==2


  for iSpec=iSpecWr

    fprintf(hCSV,['Solution for iSpec=%6d' rPm.SpecName{iSpec} '\n'], iSpec);

    for iTimeSol=1:(nTimeSol+1)
      hoSpec='';
      hoSpec=[hoSpec                                                      ...
      ' iSpec |  iTime |  iCell |             tSol |             ySol | ' ...
      rPm.SpecName{iSpec}                                                 ...
      '\n'];

      if iSpec <= nSI
        for iCell=1:nCells
          iOfS=(iCell-1)*nSI;
          hoSpec=[hoSpec                                                  ...
                         sprintf('%6d'    ,iSpec)                         ...
                  ' | '  sprintf('%6d'    ,iTimeSol-1)                    ...
                  ' | '  sprintf('%6d'    ,iCell)                         ...
                  ' | '  sprintf('%16.8e' ,tSol(iTimeSol))                ...
                  ' | '  sprintf('%16.8e' ,ySol(iTimeSol,iOfS+iSpec))     ...
                  ' | '  rPm.SpecName{iSpec}                              ...
                  '\n'];
        end % for iCell=1:nCells
      else  % if iSpec > nSI
        iCell=-1
        iOfS=nCells*nSI;
        hoSpec=[hoSpec                                                    ...
                       sprintf('%6d'    ,iSpec-nSI)                       ...
                ' | '  sprintf('%6d'    ,iTimeSol-1)                      ...
                ' | '  sprintf('%6d'    ,iCell)                           ...
                ' | '  sprintf('%16.8e' ,tSol(iTimeSol))                  ...
                ' | '  sprintf('%16.8e' ,ySol(iTimeSol,iOfS+iSpec-nSI))   ...
                ' | '  rPm.SpecName{iSpec}                                ...
                '\n'];
      end % if iSpec<=nSI

      fprintf(hCSV, hoSpec);

    end % for iTimeSol=1:(nTimeSol+1)
    
  end % for iSpec=1:(nSI+nSX)

  fclose(hCSV);
  %

end % fct rPm=out_Results(rPm_In)


%-----------------------------------------------------------------------------------------
function rPm=csv_Header(rPm_In)
%-----------------------------------------------------------------------------------------
  %
  rPm=rPm_In;
  %
  rPm.dtStamp=datestr(now,'yymmdd-HHMMSS');
  hdWhoWhen=[                                                                 ...
   rPm.csvOutF                                        '.csv,\n'               ...
   'Created by code:  ' rPm.mFile                     '.m,\n'                 ...
   'on yymmdd-HHMMSS= ' rPm.dtStamp                   ',\n'                   ...
   'Code saved as:    ' rPm.csvOutF                   '.m,\n'                 ...
   'Model: Clock Race Tube V.001'                     ',\n'                   ...
  ];
  
  hdCtParam=['Control Parameters:'                               ','    ...
             ' nCells=,'  num2str(rPm.nCells)                     ','    ...
             ' nSpecIG=,' num2str(rPm.nSpecIG)                   ','    ...
             ' nSpecXG=,' num2str(rPm.nSpecXG)                   ','    ...
             ' nSpecA=,'  num2str(rPm.nSpecA)                     ','    ...
             ' nPkin=,'   num2str(rPm.nPkin)                     ','    ...
                                                                  '\n'  ...
             ' tfinSol=,'  num2str(rPm.tfinSol)                   ','    ...
             ' nTimeSol=,' num2str(rPm.nTimeSol)                 ','    ...
                                                                  '\n'  ...
             ' jLogPkinOut=,'  num2str(rPm.jLogPkinOut)           ','    ...
             ' jLogSpecOut=,'  num2str(rPm.jLogSpecOut)           ','    ...
             ' jLogOySolOut=,' num2str(rPm.jLogOySolOut)         ','    ...
   ...%C     ' jcsvFmtOut=,'   num2str(rPm.jcsvFmtOut)             ','    ...
                                                                  '\n'  ...
           ];

  if (iscell(rPm.OSpecSol)) && (numel(rPm.OSpecSol)>0)
    rPm.OSpecSol_U=rPm.OSpecSol;
  else
    rPm.OSpecSol_U=rPm.SpecName;
  end % if (iscell(rPm.OSpecSol)) && (numel(rPm.OSpecSol)>0)

  rPm.nOSpecSol=numel(rPm.OSpecSol_U);
  rPm.iSpecO=zeros(1,rPm.nOSpecSol);
  %
  hdOSpecSol=['Output Species in Solution Set:, nOSpecSol=, ' num2str(rPm.nOSpecSol) ','];
  hdOSpecSol_ki=['Species indices    kOSpecSol | iSpecO ->,'];
  hdOSpecSol_nm=['Species names ->,'];
  for kOSpecSol=1:rPm.nOSpecSol
    hdOSpecSol_nm=[hdOSpecSol_nm rPm.OSpecSol_U{kOSpecSol} ','];
    %
    rPm.iSpecO(kOSpecSol)=0;
    for iSpec=1:(rPm.nSpecIG+rPm.nSpecXG)
      if isequal(rPm.OSpecSol_U{kOSpecSol},rPm.SpecName{iSpec})
        rPm.iSpecO(kOSpecSol)=iSpec;
      end % if isequal(rPm.OSpecSol_U{kOSpecSol},rPm.SpecName{iSpec})
    end % iSpec=1:(rPm.nSpecIG+rPm.nSpecXG)
    %
    if rPm.iSpecO(kOSpecSol)==0
      fprintf('ERROR in "csv_Header": Output Species Name Not Found:\n')
      kOSpecSol_ERR=kOSpecSol
      OSpecSol_ERR=rPm.OSpecSol_U{kOSpecSol}
      fprintf('EXECUTION STOPPED!\n')
      STOP_NOW_=STOP_NOW
    end % if rPm.iSpecO(kOSpecSol)==0
    %
    hdOSpecSol_ki=[hdOSpecSol_ki num2str(kOSpecSol) '|' num2str(rPm.iSpecO(kOSpecSol)) ','];
    %
  end % for kOSpecSol=1:rPm.nOSpecSol
  hdOSpecSol=[hdOSpecSol '\n' hdOSpecSol_ki '\n' hdOSpecSol_nm '\n'];

  hdModIO=['Model Input Parameter (Theta) Variables ->v'     ','];
  hdColRSY=['iPkin/iSpec|iTheta  (Column Indices)->'        ','];
  hdLogLin=['Log or Lin Scale->'                             ','];
  hdTheta=['Theta Parameter Name->'                          ','];
  %
  hdModIO=[hdModIO 'Kinetics Parameters -v'];
  for iPkin=1:rPm.nPkin
    hdModIO=[hdModIO ' ,'];
    %
    iTheta=iPkin;
    hdColRSY=[hdColRSY num2str(iPkin) ' | ' num2str(iTheta) ','];
    %
    if rPm.jLogPkinOut==1
      hdLogLin=[hdLogLin  'Log,'];
    else
      hdLogLin=[hdLogLin  'Lin,'];
    end % if rPm.jLogPkinOut==1 / else
    %
    hdTheta=[hdTheta rPm.PkinName{iPkin} ','];
  end % for iPkin=1:rPm.nPkin

  hdModIO=[hdModIO 'Species Initial Concentrations -v'];
  for iSpec=1:(rPm.nSpecIG+rPm.nSpecXG)
    hdModIO=[hdModIO ' ,'];
    %
    iTheta=rPm.nPkin+iSpec;
    hdColRSY=[hdColRSY num2str(iSpec) ' | ' num2str(iTheta) ','];
    %
    if rPm.jLogSpecOut==1
      hdLogLin=[hdLogLin  'Log,'];
    else
      hdLogLin=[hdLogLin  'Lin,'];
    end % if rPm.jLogSpecOut==1 / else
    %
    hdTheta=[hdTheta rPm.SpecName{iSpec} ','];
  end % for iSpec=1:(rPm.nSpecIG+rPm.nSpecXG)
 
  hdModIO=[hdModIO ', Model Prediction/Output Solution Time Series ->v'  ','];
  %
  % Empty+Info columns separating Theta columns from (tSol, ySol)-columns:
  hdColRSY=[hdColRSY   ', kOSpecSol|iTimeSol (Row|Column Indices) ->,'];
  hdLogLin=[hdLogLin   ', Log or Lin Scale (for ySol only) ->    ,'];
  hdTheta=[hdTheta     ', Species concentration ySol vs. time tSol ->   ,'];
  %
  for kOSpecSol=1:rPm.nOSpecSol
    for iTimeSol=1:(rPm.nTimeSol+1)
      hdModIO=[hdModIO ',' rPm.OSpecSol_U{kOSpecSol} ','];
      %
      hdColRSY=[hdColRSY ',' num2str(kOSpecSol) '|'  num2str(iTimeSol) ','];
      %
      if rPm.jLogOySolOut==1
        hdLogLin=[hdLogLin  ' , Log,'];
      else
        hdLogLin=[hdLogLin  ' , Lin,'];
      end % if rPm.jLogOySolOut==1 / else
      %
      hdTheta=[hdTheta ' tSol, ySol,'];
    end % for iTimeSol=1:(rPm.nTimeSol+1)
  end % for kOSpecSol=1:rPm.nOSpecSol

  hdModIO=[hdModIO   '\n'];
  hdColRSY=[hdColRSY '\n'];
  hdLogLin=[hdLogLin '\n'];
  hdTheta=[hdTheta   '\n'];
  %

  hCSV=fopen([rPm.csvOutDF '_An.csv'],'w');
  %
  fprintf(hCSV,[                                             ...
                hdWhoWhen                                    ...
                ',\n'                                        ...
                hdCtParam                                    ...
                ',\n'                                        ...
                hdOSpecSol                                   ...
                ',\n'                                        ...
                hdModIO                                      ...
                hdColRSY                                     ...
                hdLogLin                                     ...
                hdTheta                                      ...
               ]);
  %
  fclose(hCSV);
  %
end % fct csv_Header(rPm)


%-----------------------------------------------------------------------------------------
function csv_OutAnnotd(tSol,ySol,rPm);
%-----------------------------------------------------------------------------------------


    hCSV=fopen([rPm.csvOutDF '_An.csv'],'a');

    outSRty=' ';
  
    for iPkin=1:rPm.nPkin
      outSRty=[outSRty rPm.PkinName{iPkin} '=,'];
      outSRty=[outSRty sprintf('%24.16e,' ,                          ...
               LoLi(sTruk(rPm,rPm.PkinName{iPkin}),rPm.jLogPkinOut)) ...
              ];
      outSRty=[outSRty  ',\n'];
    end % for iPkin=1:rPm.nPkin
  
    iOfS=(0:(rPm.nCells-1))*rPm.nSpecIG;
    for iSpec=1:rPm.nSpecIG
      outSRty=[outSRty rPm.SpecName{iSpec} '=,'];
      outSRty=[outSRty  sprintf('%24.16e,', ...
               LoLi(rPm.ySpecI(iOfS+iSpec),rPm.jLogSpecOut))];
      outSRty=[outSRty  ',\n'];
    end % for iSpec=1:rPm.nSpecIG
 
    outSRty=[outSRty  ' ,\n'];
 
    for kOSpecSol=1:rPm.nOSpecSol
      outSRty=[outSRty rPm.SpecName{rPm.iSpecO(kOSpecSol)}];
      outSRty=[outSRty  ' ,\n'];
      for iTimeSol=1:(rPm.nTimeSol+1)
        outSRty=[outSRty                                                  ...
                 sprintf('%6d,%24.16e,',                                  ...
                         iTimeSol,                                        ...
                         tSol(iTimeSol)                                   ...
                        )                                                 ...
                ];
        outSRty=[outSRty                                                  ...
                 sprintf('%24.16e,',                                      ...
                         LoLi(ySol(iTimeSol,iOfS+rPm.iSpecO(kOSpecSol)),  ...
                              rPm.jLogOySolOut)                           ...
                        )                                                 ...
                ];
        outSRty=[outSRty  ',\n'];
      end % for iTimeSol=1:(rPm.nTimeSol+1)
    end % for kOSpecSol=1:rPm.nOSpecSol
 
    outSRty=[outSRty ',\n'];

    fprintf(hCSV,outSRty);
    fprintf(hCSV,'\n');
    
    fclose(hCSV);

end % fct csv_OutAnnotd(tSol,ySol,rPm);

%-----------------------------------------------------------------------------------------
function rPm=out_MkDir(rPm_In)
%-----------------------------------------------------------------------------------------
% Create subdir to hold CC's csv-file set.

  rPm=rPm_In;

  csvOutD=['./' rPm.csvOutF ];

  if exist(csvOutD) == 0
    mkdir(csvOutD);
  elseif exist(csvOutD) > 0
    %O delete(csvOutD);
    %O mkdir(csvOutD);
    fprintf([                                                    ...
             'ERROR in "out_MkDir":\n'                           ...
             'Cannot make output dir. with name\n'               ...
             '  ' csvOutD '\n'                                   ...
             'Another object of that name already exists:\n'     ...
             '  exist(' csvOutD ')=%1d\n\n'                      ...
             'DELETE or RENAME the existing dir. '               ...
             ' "' csvOutD '"\n'                                   ...
             'THEN TRY AGAIN!\n\n'                               ...
            ],                                                   ...
            exist(csvOutD)                                       ...
           );
    fprintf('EXECUTION STOPPED!\n')
    STOP_NOW_=STOP_NOW
  end % if exist(csvOutD) == 0
%
  if not(exist(csvOutD) == 7)
    fprintf([                                                     ...
             'ERROR in "out_MkDir":\n'                         ...
             'Cannot create nor find output dir. with name\n' ...
             '  ' csvOutD '\n'                                   ...
             'Another object of that name already exists:\n'      ...
             '  exist(' csvOutD ')=%1d\n'                        ...
            ],                                                    ...
            exist(csvOutD)                                       ...
           );
    fprintf('EXECUTION STOPPED!\n')
    STOP_NOW_=STOP_NOW
  end % if not(exist(csvOutD) == 7)

  rPm.csvOutD=csvOutD;
  rPm.csvOutDF=[csvOutD '/' rPm.csvOutF];

end % fct out_MkDir(rPm)

%-----------------------------------------------------------------------------------------
function x_LoLi=LoLi(x_In,jLL)
%-----------------------------------------------------------------------------------------
  x_LoLi=x_In;
  if jLL==1
    x_LoLi=log10(abs(x_In)+1.e-100);
  end % if jLL==1
end % fct x_LoLi=LoLi(x_In,jLL)


%---------------------------------------------------------------------------------------
function [dy vxtOut]=RatFun(t,y,rPm)
%---------------------------------------------------------------------------------------
% Calculate rate fct
%---------------------------------------------------------------------------------------
  %
  % Modeling Notes:
  %
  % 1) We assume that all species of intra-cell particles, including
  % molecules of all intra-cell chem. species and all nuclei, are
  % subject to advection by the same flow velocity profile, calculated by
  %    GetVelo  
  % and stored as the transport rate per particle into 
  %    uAd_odx.
  % Here, "intra-cellular" means "residing inside the growing filaments".
  %
  % This model assumption is based on the exptl. results of 
  %    Ramos-Garcia et al. (Eukaryotic Cell, 2009),
  % showing that nuclear motion near filament growth tips is driven
  % mainly by advection from cytoplasmic bulk flow into the growing 
  % filament volume. This cytoplasmic flow will advect all intra-cell
  % particle species, not just the nuclei, with the same velocity profile.
  %
  % Hence, the rate fcts. of all particle densities, incl. intra-cell
  % chem. species concentrations and total nuclear density, RhoN, contain
  % the drift current rate term
  %       CurAdvec
  % This current term represents the net rate of particle density 
  % delivery due to the advection. It is calculated fom the particle
  % density (concentration) of the resp. species and the 
  %
  % 2) We assume that the nuclei are subject to
  %       gene activation gene state-conserving 
  %       advection (drift) flow.
  % That is, by assumption, advection does not affect the probability of 
  % finding a nucleus in a particular gene activation state at a given 
  % location. The advection only affects the overall density of the nuclei, 
  % regardless of their resp. gene activation states. The rate fcts of 
  % the single-gene activation probabilities,
  %       wc-1^1, wc-2^1,  frq^0, frq^1, ccg^0  and  ccg^1,
  % do therefore not contain drift current rate terms.
  %
  % 3) We assume that nuclear division removes all
  % gene regulators from their regulatory binding sites.
  % That is, nuclear division produces two daughter nuclei
  % where all genes regulated by an activator are
  % de-activated and all genes regulated by a suppressor
  % are de-suppressed. This is also referred to as
  %   "Nuclear Division Model A".
  % Specifically, for our two regulated genes, frq and ccg,
  % the Model A assumption implies the following:
  %
  % Let the the 4 possible gene activation states be denoted
  % as follows:
  %   00 = frq Off, ccg Off
  %   01 = frq Off, ccg On
  %   10 = frq On,  ccg Off
  %   11 = frq On,  ccg On.
  % Model A then assumes that the division of a nucleus in 
  % parent state P produces two daughter cells, in states i
  % D1 and D2, i.e.,
  %     P -->  D1 + D2
  % where the only pair of daughter states allowed is
  %     D1 = D2 = 00,
  % regrdaless of P, i.e., for any parent state, 
  % P=00, 01, 10, or 11.
  % 
  % 4) In order to keep track of the interconversion and of the 
  % advective transport of the nuclear sub-populations in those 
  % 4 (frq,ccg)-gene states, we have to introduce 4 partial nuclear 
  % density fcts, referred to as "gene state-resolved densities":
  %     Rho00(x,t) = density of nuclei in gene state 00
  %     Rho01(x,t) = density of nuclei in gene state 01
  %     Rho10(x,t) = density of nuclei in gene state 10
  %     Rho11(x,t) = density of nuclei in gene state 11
  %
  % The total nuclear density is then given by
  %     RhoN(x,t) = Rho00(x,t) + Rho01(x,t) + Rho10(x,t) + Rho11(x,t)
  %
  % In addition, we also keep track of the partial nuclear
  % densities resolved by frq-only and ccg-only gene state:
  %     [frq^0](x,t) = density of frq=Off nuclei, regardless of ccg-state
  %     [frq^1](x,t) = density of frq=On  nuclei, regardless of ccg-state
  %     [ccg^0](x,t) = density of ccg=Off nuclei, regardless of frq-state
  %     [ccg^1](x,t) = density of ccg=On  nuclei, regardless of frq-state
  % where, obviously,
  %     [frq^0](x,t) = Rho00(x,t) + Rho01(x,t)
  %     [frq^1](x,t) = Rho10(x,t) + Rho11(x,t)
  %     [ccg^0](x,t) = Rho00(x,t) + Rho10(x,t)
  %     [ccg^1](x,t) = Rho01(x,t) + Rho11(x,t)
  %
  % Because of the foregoing eqs it would be sufficient to keep
  % only Rho00, Rho01, Rho10 and Rho11 as dynamical variables in
  % the PDE system, but not RhoN, [frq^0], [frq^1], [ccg^0] or [ccg^1],
  % since the latter 5 redundant concentration variables can be easily
  % calculated from Rho00, Rho01, Rho10 and Rho11.
  % However, for now, we do retain those latter 5 species as
  % indepedent dynamical variables in the PDE system, to be 
  % numerically solved for, along with Rho00, Rho01, Rho10 and Rho11.
  % The purpose of doing this is to use the numerical solutions
  % for the 5 redundant species, combined with the above eqs
  % as a check of the numerical accuracy and stability of the
  % numerical PDE/ODE solutions.
  %     
  % 5) The external signal species, Se, is extra-cellular and we
  % assume that the nutrient density, Phi, is also extra-cellular,
  % meaning that Se and Phi do not reside within the filaments.
  % Extra-cellular species are not advected by the intra-cell
  % cytoplasmic flow. Hence, the rate fcts for Se and Phi 
  % should not contain any drift current rate terms. However,
  % as an option for code testing purposes, we do allow Se and Phi 
  % to be advected, by setting respective input variables to
  %      rPm.vP.jSeAdvec=1   and/or   rPm.vP.jPhiAdvec=1.
  % However, at present, there is no biological reason to do so.
  % For biologically relevant simulations, we must therefore set
  %      rPm.vP.jSeAdvec=0   and   rPm.vP.jPhiAdvec=0.
  % 
  % 6) In the present model code, only Se and Si are allowed to
  % undergo diffusion, restricted to 1D, along the filament 
  % direction. For Si- or Se-diffusion to be turned 
  % Off or On in the  model, we must set the respective 
  % diffusion option input parameters to:
  %     rPm.vP.jSiDiff=0, 1: Si-Diffusion Off, On
  %     rPm.vP.jSeDiff=0, 1: Se-Diffusion Off, On
  % The input variables for the respective diffusion coeffs are
  %      rk_Ori.DiffSi   and   rk_Ori.DiffSe 
  % Important:
  % If either one of these diffusion coeff input values is set
  % to zero, we should also set the corresponding jSiDiff=0 or
  % jSeDiff=0, in order to save computation time.

  nCells=rPm.nCells;
  nSI=rPm.nSpecIG;
  nSX=rPm.nSpecXG;
  nSA=rPm.nSpecA;

  jCurAd=rPm.vP.jCurAd;

  if size(y,1)~=nSA
    'ERROR in RatFun: Input y-dimension mismatch!!'
    Sz_y_IN = size(y)
    Sz_y_nSA = [nSI*nCells+nSX, 1]
    nSA_=nSA
    nCells_=nCells
    nSI_=nSI
    nSX_=nSX
    'EXECUTION TERMINATED'
    STOP_NOW_ = STOP_NOW
  end % if size(y,1)~=nSA

  %C200517-1158:
  if rPm.jModel==1 & nSI~=24
    'ERROR in RatFun: Internal species count mismtach:'
    nSI_=nSI
    nSX_=nSX
    nSA_=nSA
    nCells_=nCells
    'EXECUTION TERMINATED'
    STOP_NOW_ = STOP_NOW
  end % if size(y,1)~=nSA

  %
  % Calculate reaction rates for IG species
  %
  iOfS=(0:(nCells-1))*nSI;

  if rPm.jOutRatFun==0
    vxt_odx=GetVelo;
    vxtOut=[];
  end % if rPm.jOutRatFun==0

  if rPm.jOutRatFun==1
    [vxt_odx f1v f2v]=GetVelo;
    vxtOut=vxt_odx*rPm.dx;
    dy=[];
    return
  end % if rPm.jOutRatFun==1

  %220628>
  vxtN_odx=rPm.vP.fuNucMol*vxt_odx;
  %<220628

  dy=zeros(nSA,1); 

  %
  % Calculate shared reaction rates and rate factor terms
  %
  ratC1=rPm.rk.C1 * (y(iOfS+2) .* y(iOfS+11));

  pWCC = (y(iOfS+12)).^rPm.rk.nCoopA;

  %C200517-1158hbs:
  % partial nuclear densities (==gene state-resolved density):
  % 18=Rho00 = partial 00-density: frq=Off, ccg=Off
  % 19=Rho01 = partial 01-density: frq=Off, ccg=On
  % 20=Rho10 = partial 10-density: frq=On , ccg=Off
  % 21=Rho11 = partial 11-density: frq=On , ccg=On
  %
  ratfA00    = rPm.rk.A    * (y(iOfS+18) .* pWCC)  ; % 00 -> 10
  ratfA01    = rPm.rk.A    * (y(iOfS+19) .* pWCC)  ; % 01 -> 11
  ratfAbar10 = rPm.rk.Abar *  y(iOfS+20)           ; % 10 -> 00
  ratfAbar11 = rPm.rk.Abar *  y(iOfS+21)           ; % 11 -> 01
  ratfAc00   = rPm.rk.Ac   * (y(iOfS+18) .* pWCC)  ; % 00 -> 01
  ratfAc10   = rPm.rk.Ac   * (y(iOfS+20) .* pWCC)  ; % 10 -> 11
  ratfBc01   = rPm.rk.Bc   *  y(iOfS+19)           ; % 01 -> 00
  ratfBc11   = rPm.rk.Bc   *  y(iOfS+21)           ; % 11 -> 10
  %
  ratfRho00  = - ratfA00    - ratfAc00   + ratfAbar10 + ratfBc01;
  ratfRho01  = - ratfA01    - ratfBc01   + ratfAbar11 + ratfAc00;
  ratfRho10  = - ratfAbar10 - ratfAc10   + ratfA00    + ratfBc11;
  ratfRho11  = - ratfAbar11 - ratfBc11   + ratfA01    + ratfAc10;
  %
  % Note: Gene flipping processes to do not change total density:
  % ratfRho00 + ratfRho01 + ratfRho10 + ratfRho11 ==0 
 
  ratfrq0   = ratfRho00 + ratfRho01;
  %         = -rA00    -rAc00   +rAbar10 +rBc01
  %           -rA01    -rBc01   +rAbar11 +rAc00
  %         = -rA00             +rAbar10
  %           -rA01             +rAbar11
  % ratfrq1 = ratfRho10 + ratfRho11;
  %         = -rAbar10 -rAc10   +rA00    +rBc11
  %           -rAbar11 -rBc11   +rA01    +rAc10
  %         = -rAbar10          +rA00
  %           -rAbar11          +rA01
  % ratfrq0+ratfrq1 = 0 -> Check passed!

  ratccg0   = ratfRho00 + ratfRho10;
  %         = -rA00    -rAc00   +rAbar10 +rBc01
  %           -rAbar10 -rAc10   +rA00    +rBc11
  %         =          -rAc00            +rBc01
  %                    -rAc10            +rBc11
  % ratccg1 = ratfRho01 + ratfRho11;
  %         = -rA01    -rBc01   +rAbar11 +rAc00
  %           -rAbar11 -rBc11   +rA01    +rAc10
  %         =          -rBc01            +rAc00
  %                    -rBc11            +rAc10
  % ratccg0+ratccg1 = 0 -> Check passed!
  %          
  %
  % frq-Gene flipping processes to do not change total density:
  %    ratfrq0 + ratfrq1 ==0  -->  ratfrq1 = -ratfrq0
  % ccg-Gene flipping processes to do not change total density:
  %    ratccg0 + ratccg1 ==0  -->  ratccg1 = -ratccg0

  % Advection rates of partial densities
  %220628> Replace vxt_odx => vxtN_odx
  ratvRho00=CurAdvec(jCurAd,y(iOfS+18),vxtN_odx .* y(iOfS+18));
  ratvRho01=CurAdvec(jCurAd,y(iOfS+19),vxtN_odx .* y(iOfS+19));
  ratvRho10=CurAdvec(jCurAd,y(iOfS+20),vxtN_odx .* y(iOfS+20));
  ratvRho11=CurAdvec(jCurAd,y(iOfS+21),vxtN_odx .* y(iOfS+21));
  %<220628
  %:C

  %C200517-1158:
  C243      =   (max([zeros(1,nCells); rPm.rk.C2-rPm.rk.C4*(y(iOfS+17))']))' ;

  if rPm.rk.jPhot>=1
    if rPm.rk.jPhot==1
      C243=C243                                    ...
          + rPm.rk.C3                              ...
           *SoftRectPer(t,rPm.rk.Phot_tShift,         ...
                       rPm.rk.Phot_Per,            ...
                       rPm.rk.Phot_fracOn,         ...
                       rPm.rk.Phot_wEdg)           ;
    end % if rPm.rk.jPhot==1
    %
    if rPm.rk.jPhot==2
      C243=C243 + rPm.rk.C3*                            ...
                  (0.5*(1.0 + cos(rPm.rk.Phot_omega*t   ...
                                 -rPm.rk.Phot_phShift)) ...
                  ).^rPm.rk.Phot_exp;
    end % if rPm.rk.jPhot==2
  end % if rPm.rk.jPhot>=1

  ratC243 = C243 .* (y(iOfS+4) .* y(iOfS+7));

  ratP    = rPm.rk.P * (y(iOfS+12) .* ((y(iOfS+11)).^rPm.rk.mCoopP));

  %C200526-2322hbs: Added CCG- and WCC-controlled nucl. division:
  fkDivN = (   rPm.rk.kDivN                                          ...
             + rPm.rk.kDivC*y(iOfS+16).^rPm.rk.nCoopDC               ...
             + rPm.rk.kDivW*y(iOfS+12).^rPm.rk.nCoopDW)              ...
         .*(   y(iOfS+24)                                            ...
            .* (1.0 - (rPm.rk.oRhoLim * y(iOfS+22)).^rPm.rk.eRhoLim) ...
           );
  fkDivN =  (max( [zeros(1,nCells); fkDivN'] ))';
 
  % partial nuclear densities (==gene state-resolved density):
  % 18=Rho00 = partial 00-density: frq=Off, ccg=Off
  % 19=Rho01 = partial 01-density: frq=Off, ccg=On
  % 20=Rho10 = partial 10-density: frq=On , ccg=Off
  % 21=Rho11 = partial 11-density: frq=On , ccg=On
   
  ratkDiv00 = fkDivN .* y(iOfS+18);
  ratkDiv01 = fkDivN .* y(iOfS+19);
  ratkDiv10 = fkDivN .* y(iOfS+20);
  ratkDiv11 = fkDivN .* y(iOfS+21);
  ratkDivN  = ratkDiv00 + ratkDiv01 + ratkDiv10 + ratkDiv11;
%:C

  DeltaSig= y(iOfS+23) - y(iOfS+17);


  %
  % Calculate species net production rates
  %
  %.......................................................................

  dy(iOfS+ 1)=   0;                                            %  1=wc-1^1
  %.......................................................................
  %C200517-1158:
  dy(iOfS+ 2)=   rPm.rk.S1wc1 * y(iOfS+22)             ...    %  2=wc-1^r0
               - rPm.rk.D1 * y(iOfS+2)                 ...
               - ratC1 ...
  ...%CCC_AdvecCur:
               + CurAdvec(jCurAd,y(iOfS+ 2),vxt_odx .* y(iOfS+2));
  %.......................................................................

  dy(iOfS+ 3)=   ratC1                 ...                    %  3=wc-1^r1
               - rPm.rk.D7 * y(iOfS+3) ...
  ...%CCC_AdvecCur:
               + CurAdvec(jCurAd,y(iOfS+ 3),vxt_odx .* y(iOfS+ 3));
  %.......................................................................

  dy(iOfS+ 4)=   rPm.rk.L1 * y(iOfS+3) ...                     %  4=WC-1^p
               - rPm.rk.D4 * y(iOfS+4) ...
               - ratC243               ...
  ...%CCC_AdvecCur:
               + CurAdvec(jCurAd,y(iOfS+ 4),vxt_odx .* y(iOfS+ 4));
  %.......................................................................

  dy(iOfS+ 5)=   0;                                            %  5=wc-2^1
  %.......................................................................
  %C200517-1158:
  dy(iOfS+ 6)=   rPm.rk.S2wc2 *  y(iOfS+22)            ...     %  6=wc-2^r
               - rPm.rk.D2 * y(iOfS+6)                 ...
  ...%CCC_AdvecCur:
               + CurAdvec(jCurAd,y(iOfS+ 6),vxt_odx .* y(iOfS+ 6));
  %.......................................................................

  dy(iOfS+ 7)=   rPm.rk.L2 * y(iOfS+6)  ...                    %  7=WC-2^p
               - rPm.rk.D5 * y(iOfS+7)  ...
               - ratC243                ...
               + ratP                   ...
  ...%CCC_AdvecCur:
               + CurAdvec(jCurAd,y(iOfS+ 7),vxt_odx .* y(iOfS+ 7));
  %.......................................................................
  %C200517-1158:
  dy(iOfS+ 8)=   ratfrq0    ...                                 %  8=frq^0
  ...%CCC_AdvecCur:
               + ratvRho00+ratvRho01;
  %TS 
  %TS %220628> Replace vxt_odx => vxtN_odx
  %TS          + CurAdvec(jCurAd,y(iOfS+ 8),vxtN_odx .* y(iOfS+ 8));
  %TS %<220628
  %TS          + ratvRho00+ratvRho01;

  if isequal(rPm.rk.jDivN,'ModelA')
    dy(iOfS+ 8)=dy(iOfS+ 8)            ...
               + 2*ratkDivN ...
               - (ratkDiv00+ratkDiv01);
  end % if isequal(rPm.rk.jDivN,'ModelA')
 
  % gene state flipping rate
  % ratfrq0 = ratfRho00 + ratfRho01
  % ratfrq1 = ratfRho10 + ratfRho11
  % ratccg0 = ratfRho00 + ratfRho10
  % ratccg1 = ratfRho01 + ratfRho11
   
  % Advection rates of partial densities
  %
  % %220628> Replace vxt_odx => vxtN_odx
  % ratvRho00=CurAdvec(jCurAd,y(iOfS+18),vxtN_odx .* y(iOfS+18));
  % ratvRho01=CurAdvec(jCurAd,y(iOfS+19),vxtN_odx .* y(iOfS+19));
  % ratvRho10=CurAdvec(jCurAd,y(iOfS+20),vxtN_odx .* y(iOfS+20));
  % ratvRho11=CurAdvec(jCurAd,y(iOfS+21),vxtN_odx .* y(iOfS+21));
  % %<220628

  %.......................................................................
  %C200517-1158:
  dy(iOfS+ 9)= - ratfrq0 ...                                     %  9=frq^1
  ...%CCC_AdvecCur:
               + ratvRho10+ratvRho11;
  %TS 
  %TS %220628> Replace vxt_odx => vxtN_odx
  %TS          + CurAdvec(jCurAd,y(iOfS+ 9),vxtN_odx .* y(iOfS+ 9));
  %TS          + ratvRho10+ratvRho11;
  %TS %<220628
  %TS 

  if isequal(rPm.rk.jDivN,'ModelA')
    dy(iOfS+ 9)=dy(iOfS+ 9)            ...
               - (ratkDiv10+ratkDiv11);
  end % if isequal(rPm.rk.jDivN,'ModelA')
  %.......................................................................
  %C200517-1158:
  dy(iOfS+10)=   rPm.rk.S3 * (y(iOfS+18)+y(iOfS+19))   ...      % 10=frq^r
               + rPm.rk.S4 * (y(iOfS+20)+y(iOfS+21))   ...
               - rPm.rk.D3 * y(iOfS+10)                ...
  ...%CCC_AdvecCur:
               + CurAdvec(jCurAd,y(iOfS+10),vxt_odx .* y(iOfS+10));
  %.......................................................................

  dy(iOfS+11)=   rPm.rk.L3 * y(iOfS+10) ...                     % 11=FRQ^p
               - rPm.rk.D6 * y(iOfS+11) ...
  ...%CCC_AdvecCur:
               + CurAdvec(jCurAd,y(iOfS+11),vxt_odx .* y(iOfS+11));
  %.......................................................................

  dy(iOfS+12)= - rPm.rk.D8 * y(iOfS+12)  ...                    % 12=WCC^p
               + ratC243                 ...
               - ratP                    ...
  ...%CCC_AdvecCur:
               + CurAdvec(jCurAd,y(iOfS+12),vxt_odx .* y(iOfS+12));
  %
  if rPm.rk.jNonCatA==1     % If A-Abar reaction is non-catalytic
    %C200521-0011
    dy(iOfS+12)=   dy(iOfS+12)   ...
                 + rPm.rk.nCoopA * ratfrq0;
     
    if isequal(rPm.rk.jDivN,'ModelA')
      dy(iOfS+12)=   dy(iOfS+12)                            ...
                   + rPm.rk.nCoopA * (ratkDiv10 + ratkDiv11);
    end % if isequal(rPm.rk.jDivN,'ModelA')
    %
    % For non-catalytic A-Abar reaction, a Model A nuclear division of
    % a P=10 or P=11 parent nucleus (=parent with frq "On") releases
    % nCoopA WCC^p molecules bound to the frq activator binding site. 
  end % if rPm.rk.jNonCatA==1
  %.......................................................................

  dy(iOfS+13)=   ratccg0               ...                      % 13=ccg^0
  ...%CCC_AdvecCur:
               + ratvRho00+ratvRho10 ;
  %TS 
  %TS %220628> Replace vxt_odx => vxtN_odx
  %TS          + CurAdvec(jCurAd,y(iOfS+13),vxtN_odx .* y(iOfS+13));
  %TS          + ratvRho00+ratvRho10 ;
  %TS %<220628
  %TS 

  if isequal(rPm.rk.jDivN,'ModelA')
    dy(iOfS+13)=dy(iOfS+13)            ...
               + 2*ratkDivN            ...
               - (ratkDiv00+ratkDiv10);
  end % if isequal(rPm.rk.jDivN,'ModelA')
  %.......................................................................

  dy(iOfS+14)= - ratccg0               ...                      % 14=ccg^1
  ...%CCC_AdvecCur:
               + ratvRho01+ratvRho11 ;
  %TS 
  %TS %220628> Replace vxt_odx => vxtN_odx
  %TS          + CurAdvec(jCurAd,y(iOfS+14),vxtN_odx .* y(iOfS+14));
  %TS          + ratvRho01+ratvRho11 ;
  %TS %<220628
  %TS 

  if isequal(rPm.rk.jDivN,'ModelA')
    dy(iOfS+14)=dy(iOfS+14)            ...
               - (ratkDiv01+ratkDiv11);
  end % if isequal(rPm.rk.jDivN,'ModelA')
  %.......................................................................
  %C200517-1158hbs:
  % dy(iOfS+15)=   rPm.rk.Sc * y(iOfS+14)                ...
  dy(iOfS+15)=   rPm.rk.Sc * (y(iOfS+19) + y(iOfS+21)) ...    % 15=ccg^r
               - rPm.rk.Dcr * y(iOfS+15)               ...
  ...%CCC_AdvecCur:
               + CurAdvec(jCurAd,y(iOfS+15),vxt_odx .* y(iOfS+15));
  %.......................................................................

  dy(iOfS+16)=   rPm.rk.Lc * y(iOfS+15)    ...                % 16=CCG^p
               - rPm.rk.Dcp * y(iOfS+16)   ...
  ...%CCC_AdvecCur:
               + CurAdvec(jCurAd,y(iOfS+16),vxt_odx .* y(iOfS+16));
  %.......................................................................

  dy(iOfS+17)= - rPm.rk.D9  * y(iOfS+17)               ...    % 17=Si
               + rPm.rk.kSi * y(iOfS+16)               ...
               + rPm.rk.Eta * DeltaSig                 ...
  ...%CCC_AdvecCur:
               + CurAdvec(jCurAd,y(iOfS+17),vxt_odx .* y(iOfS+17));

  if rPm.vP.jSiDiff==1      % Allow Si 1D diffusion
    % Si diffusion current:
    CurSi = - rPm.rk.DiffSi_odx2                  ...
            * ( [y(iOfS+17); y(iOfS(nCells)+17)]  ... 
              - [y(iOfS(1)+17); y(iOfS+17)]      );
    % Note:
    % CurSi(1)    =  - Dodx2 * [Si(1) - Si(1)]     = 0
    % CurSi(2)    =  - Dodx2 * [Si(2) - Si(1)]     = current 1->2
    % CurSi(3)    =  - Dodx2 * [Si(3) - Si(2)]     = current 2->3
    %    ...
    % CurSi(iC)   =  - Dodx2 * [Si(iC) - Si(iC-1)] = current (iC-1)->iC
    %    ...
    % CurSi(nC)   =  - Dodx2 * [Si(nC) - Si(nC-1)] = current (nC-1)->nC
    % CurSi(nC+1) =  - Dodx2 * [Si(nC) - Si(nC)  ] = 0
    %
    % where
    %    iC:=iCell, nC:=nCells,
    %    Dodx2 :=  rPm.rk.DiffSi_odx2  (see def. below)
    %
    % Therefore:
    % CurSi(iC)   = current from cell iC-1  to cell iC
    % CurSi(iC+1) = current from cell iC    to cell iC+1

    dy(iOfS+17)=    dy(iOfS+17)              ...
                 + CurSi((1:nCells))         ...
                 - CurSi((1:nCells)+1);
    % Note: 
    %   Must pre-store: 
    %   DiffSi        = (Input) Si diffusion coeff
    %   dx            = x-grid spacing
    %   DiffSi_odxSq := DiffSi / dx^2
    %
  end % if rPm.vP.jSiDiff==1
  %.......................................................................
  %C200517-1158hbs:
  dy(iOfS+18)=   ratfRho00           ...                      % 18=Rho00
  ...%CCC_AdvecCur:
               + ratvRho00;

  if isequal(rPm.rk.jDivN,'ModelA')
    dy(iOfS+18)=   dy(iOfS+18) ...
                 + 2*ratkDivN  ...
                 -   ratkDiv00;
    % Model A: Every nuclear division event,
    %    P -> D1 + D2,
    % produces 2 daugther nuclei w/ gene states 
    %    D1 = D2 = 00
    % and consumes one parent nucleus w/ any gene state
    %    P = 00, 01, 10 or 11 
  end % if isequal(rPm.rk.jDivN,'ModelA')
  %.......................................................................
  %C200517-1158hbs:
  dy(iOfS+19)=   ratfRho01           ...                      % 19=Rho01
  ...%CCC_AdvecCur:
               + ratvRho01;

  if isequal(rPm.rk.jDivN,'ModelA')
    dy(iOfS+19)=   dy(iOfS+19) ...
                 -   ratkDiv01;
    % Model A: Every nuclear division event,
    %    P -> D1 + D2,
    % produces 2 daugther nuclei w/ gene states 
    %    D1 = D2 = 00
    % and consumes one parent nucleus w/ any gene state
    %    P = 00, 01, 10 or 11 
  end % if isequal(rPm.rk.jDivN,'ModelA')
  %.......................................................................
  %C200517-1158hbs:
  dy(iOfS+20)=   ratfRho10           ...                      % 20=Rho10
  ...%CCC_AdvecCur:
               + ratvRho10;

  if isequal(rPm.rk.jDivN,'ModelA')
    dy(iOfS+20)=   dy(iOfS+20) ...
                 -   ratkDiv10;
    % Model A: Every nuclear division event,
    %    P -> D1 + D2,
    % produces 2 daugther nuclei w/ gene states 
    %    D1 = D2 = 00
    % and consumes one parent nucleus w/ any gene state
    %    P = 00, 01, 10 or 11 
  end % if isequal(rPm.rk.jDivN,'ModelA')
  %.......................................................................
  %C200517-1158hbs:
  dy(iOfS+21)=   ratfRho11           ...                      % 21=Rho11
  ...%CCC_AdvecCur:
               + ratvRho11;

  if isequal(rPm.rk.jDivN,'ModelA')
    dy(iOfS+21)=   dy(iOfS+21) ...
                 -   ratkDiv11;
    % Model A: Every nuclear division event,
    %    P -> D1 + D2,
    % produces 2 daugther nuclei w/ gene states 
    %    D1 = D2 = 00
    % and consumes one parent nucleus w/ any gene state
    %    P = 00, 01, 10 or 11 
  end % if isequal(rPm.rk.jDivN,'ModelA')
  %.......................................................................
  %C200517-1158hbs:
  dy(iOfS+22)=   ratkDivN               ...                   % 22=RhoN
  ...%CCC_AdvecCur:
               + ratvRho00 + ratvRho01 + ratvRho10 + ratvRho11;
  %TS 
  %TS %220628> Replace vxt_odx => vxtN_odx
  %TS          + CurAdvec(jCurAd,y(iOfS+22),vxtN_odx .* y(iOfS+22));
  %TS          + ratvRho00 + ratvRho01 + ratvRho10 + ratvRho11;
  %TS %<220628
  %TS 
  %.......................................................................
  %C200517-1158hbs:
  dy(iOfS+23)= - rPm.rk.D10 * dy(iOfS+23) ...                 % 23=Se
               - rPm.rk.EtaRix * DeltaSig;

  if rPm.vP.jSeDiff==1      % Allow Se 1D diffusion
    % Se diffusion current:
    CurSe = - rPm.rk.DiffSe_odx2                  ...
            * ( [y(iOfS+23); y(iOfS(nCells)+23)]  ... 
              - [y(iOfS(1)+23); y(iOfS+23)]      );
    % Note:
    % CurSe(1)    =  - Dodx2 * [Se(1) - Se(1)]     = 0
    % CurSe(2)    =  - Dodx2 * [Se(2) - Se(1)]     = current 1->2
    % CurSe(3)    =  - Dodx2 * [Se(3) - Se(2)]     = current 2->3
    %    ...
    % CurSe(iC)   =  - Dodx2 * [Se(iC) - Se(iC-1)] = current (iC-1)->iC
    %    ...
    % CurSe(nC)   =  - Dodx2 * [Se(nC) - Se(nC-1)] = current (nC-1)->nC
    % CurSe(nC+1) =  - Dodx2 * [Se(nC) - Se(nC)  ] = 0
    %
    % where
    %    iC:=iCell, nC:=nCells,
    %    Dodx2 :=  rPm.rk.DiffSe_odx2  (see def. below)
    %
    % Therefore:
    % CurSe(iC)   = current from cell iC-1  to cell iC
    % CurSe(iC+1) = current from cell iC    to cell iC+1

    dy(iOfS+23)=    dy(iOfS+23)              ...
                 + CurSe((1:nCells))         ...
                 - CurSe((1:nCells)+1);
    % Note: 
    %   Must pre-store: 
    %   DiffSe        = (Input) Se diffusion coeff
    %   dx            = x-grid spacing
    %   DiffSe_odxSq := DiffSe / dx^2
    %
    %   Eta        (Input)
    %   Rix     =  (Input) Intra-Cell / Extra-Cell Volume Ratio
    %   EtaRix :=  rPm.rk.Eta * rPm.rk.Rix
  end % if rPm.vP.jSeDiff==1

  if rPm.vP.jSeAdvec==1
    % Se drift current:

    dy(iOfS+23)=   dy(iOfS+23)                       ...
    ...%CCC_AdvecCur:
                 + CurAdvec(jCurAd,y(iOfS+23),vxt_odx .* y(iOfS+23));
  end % if rPm.vP.jSeAdvec==1
  %.......................................................................
  %C200517-1158hbs:
  dy(iOfS+24)= - rPm.rk.kPhi*ratkDivN;                         % 24=Phi

  if rPm.vP.jPhiAdvec==1
    % Phi drift current:

    dy(iOfS+24)=   dy(iOfS+24)               ...
    ...%CCC_AdvecCur:
                 + CurAdvec(jCurAd,y(iOfS+24),vxt_odx .* y(iOfS+24));
  end % if rPm.vP.jPhiAdvec==1
  %.......................................................................

  %
  % Calculate reaction rates for XG species
  %
  if nSX>0
    for iSpecX=1:nSX
      dy(nSI*nCell+iSpecX)= 0.0;
    end % for iSpecX=1:nSX
  end % if nSX>0

  
  %---------------------------------------------------------------------------------------
  function [vxt_odx_Out, f1vProf, f2vProf]=GetVelo
  %---------------------------------------------------------------------------------------
  % Calculates nuclear drift rate, based input drift velocity profile
  %---------------------------------------------------------------------------------------
    % Output:
    %   vxt_odx_Out
    %
    % Inputs in rPm.vP:
    %
    % xGr = x-Grid points
    % IMPORTANT: xGr must be a column vector of size [nCells,1] !!
    %
    % jvProfile: nuclear velocity profile options
    %
    % For jvProfile==1,2:
    % uPGro  = velocity of growth front (tip growth velocity)
    %
    % xVzoneHi0 = x-location, at t=0, of the half-max point of the
    %             the advection zone leading soft-edge (=right edge).
    %             (cytoplasmic flow advection zone)
    % xVzoneLo0 = x-location, at t=0, of the half-max point of the
    %             the advection zone trailing soft-edge (=left edge).
    %             (cytoplasmic flow advection zone)
    % Set:
    %     xVzoneLo0  <  xVzoneHi0   and  uPGro>0
    %
    % owEdgVzoneHi = 1 / wEdgVzoneHi
    % wEdgVzoneHi = width of adv.zone leading (=right) edge
    % owEdgVzoneLo = 1 / wEdgVzoneLo
    % wEdgVzoneLo = width of adv.zone trailing (=left) edge
    %
    % For jvProfile==2 only:
    % oeVzoneHi = 1 / eVzoneHi
    % eVzoneHi = curvature exponent of adv.zone leading (=right) edge
    % oeVzoneLo = 1 / eVzoneLo
    % eVzoneLo = curvature exponent of adv.zone trailing (=left) edge
    %
    % For jvProfile==1,2:
    % vxt_odx = uPGro * fuAdvec / dx
    % uAdvec = uPGro * fuAdvec 
    %        = max. nuclear velocity in drift zone, xVzoneLo < x < xVzoneHi.
    % fuAdvec = pctg of max. drift velocity rel. to growth front velocity.
    %

    f1vProf=[];
    f2vProf=[];

    if rPm.vP.jvProfile==1
      % wEdgVzoneLo = width of left advec zone  edge.
      % wEdgVzoneHi = width of rightt advec zone edge.

      distGro=rPm.vP.uPGro*t;
  
      %C xVzoneHi=rPm.vP.xVzoneHi0+distGro;
      %C xVzoneLo=rPm.vP.xVzoneLo0+distGro;
      %C xp2=rPm.vP.xGr-xVzoneLo-0.5*rPm.vP.wEdgVzoneLo;
      %C xp1=rPm.vP.xGr-xVzoneHi-0.5*rPm.vP.wEdgVzoneHi;

      %C 200519-1605:
      xp2=rPm.vP.xGr-(0.5*rPm.vP.wEdgVzoneLo+rPm.vP.xVzoneLo0+distGro);
      xp1=rPm.vP.xGr-(0.5*rPm.vP.wEdgVzoneHi+rPm.vP.xVzoneHi0+distGro);
      %:C

      f2vProf=    SoftEdg(xp2,rPm.vP.wEdgVzoneLo);
      f1vProf=1.0-SoftEdg(xp1,rPm.vP.wEdgVzoneHi);

      %Compare to jvProfile==2:
      % bet2=(rPm.vP.xGr-xVzoneLo)*rPm.vP.owEdgVzoneLo;
      % f2vProf=0.5*(1+(bet2)./((1+abs(bet2).^rPm.vP.eVzoneLo).^(rPm.vP.oeVzoneLo)));
      %
      % bet1=(rPm.vP.xGr-xVzoneHi)*rPm.vP.owEdgVzoneHi;
      % f1vProf=0.5*(1-(bet1)./((1+abs(bet1).^rPm.vP.eVzoneHi).^(rPm.vP.oeVzoneHi)));
      %:

      vxt_odx_Out=rPm.vP.uAd0_odx * (f1vProf .* f2vProf);

%DB
%     if rPm.jOutRatFun==1
%       nC = rPm.nCells;
%       xGr_    =reshape(rPm.vP.xGr, [1, nC]);
%       xp1_    =reshape(xp1,        [1, nC]);
%       xp2_    =reshape(xp2,        [1, nC]);
%       f1v_    =reshape(f1vProf,    [1, nC]);
%       f2v_    =reshape(f2vProf,    [1, nC]);
%       vxt_odx_=reshape(vxt_odx_Out,[1, nC]);
%
%       fprintf('\n');
%       fprintf(['Sz: xGr=%4d%4d, xp1=%4d%4d, xp2=%4d%4d, '      ...
%                    'f1v=%4d%4d, f2v=%4d%4d, vxt_odx=%4d%4d\n'] ...
%                  , size(xGr_), size(xp1_), size(xp2_),         ...
%                    size(f1v_), size(f2v_), size(vxt_odx_)      ...
%              );
%
%       fprintf('Sz: x_f_f_v=%4d%4d                     \n'         ...
%                  , size([xGr_; xp1_; xp2_; f1v_; f2v_; vxt_odx_]) ...
%              );
%
%       fprintf(['t=%8.4f \n         x       xp1       xp2'       ...
%                          '       f1v       f2v   vxt_odx\n'], t);
%
%       fprintf('  %8.4f  %8.4f  %8.4f  %8.4f  %8.4f  %8.4f\n', ...
%               [xGr_; xp1_; xp2_; f1v_; f2v_; vxt_odx_]        ...
%              );
%     end % if rPm.jOutRatFun==1
%FB

      % Note:
      % The fct yp=SoftEdg(xp,wEdg) produces soft upward step, 
      % of width wEdg such that: 
      %   yp = 0        for   xp =< -wEdg
      %   yp = 1        for   xp >=  0
      %   yp = 1/2      for   xp  =  -wEdg/2
      %   0 < yp < 1    for   -wEdg < xp < 0
      %
      % Therefore:
      %   fv2 = 1  for  xp >= 0
      %   fv2 = 0  for  xp <= -wEdg
      % and
      %   xp = xGr - wEdgN/2 - xVzoneLo0 - uPGro t
      %   fv2 = 1/2   at   xp=-wEdgN/2 
      %               <-> xGr= xVzoneLo0 + uPGro t
      % Likewise:
      %   fv1 = 0  for  xp >= 0
      %   fv1 = 1  for  xp <= -wEdg
      % and
      %   xp = xGr - wEdgX/2 - xVzoneHi0 - uPGro t
      %   fv2 = 1/2   at  xp=-wEdgX/2 
      %               <-> xGr= xVzoneHi0 + uPGro t

    end % if rPm.vP.jvProfile==1

    if rPm.vP.jvProfile==2
      distGro=rPm.vP.uPGro*t;
  
      xVzoneHi=rPm.vP.xVzoneHi0+distGro;
      bet1=(rPm.vP.xGr-xVzoneHi)*rPm.vP.owEdgVzoneHi;
      f1vProf=0.5*(1-(bet1)./((1+abs(bet1).^rPm.vP.eVzoneHi).^(rPm.vP.oeVzoneHi)));
  
      xVzoneLo=rPm.vP.xVzoneLo0+distGro;
      bet2=(rPm.vP.xGr-xVzoneLo)*rPm.vP.owEdgVzoneLo;
      f2vProf=0.5*(1+(bet2)./((1+abs(bet2).^rPm.vP.eVzoneLo).^(rPm.vP.oeVzoneLo)));
   
      vxt_odx_Out=rPm.vP.uAd0_odx * (f1vProf .* f2vProf);

      % bet1 = (x - xz0 - u_p t)/wz
      % fv1 = (1/2) {1 - bet1 / [1 + |bet1|^(pz)]^(1/pz)}
      %     fv1 -> 0  for  bet1 -> +infinity 
      %     fv1 -> 1  for  bet1 -> -infinity 
      %     fv1 = H(-bet1)  for wz -> 0, H=Heaviside step fct
      %     Edge at   bet1 = 0   <-->   x = xz0 + u_p t
      %
      % bet2 = (x - xn0-u_p t)/wn
      % fv2 = (1/2) {1 + bet2 / [1 + |bet2|^(pn)]^(1/pn)}
      %     fv2 -> 1  for  bet2 -> +infinity 
      %     fv2 -> 0  for  bet2 -> -infinity 
      %     fv2 = H(bet2)   for wn -> 0, H=Heaviside step fct
      %     Edge at   bet2 = 0   <-->   x = xn0 + u_p t
      %
      % v(x,t) = uAdvec * fv1 * fv2
      %     fv1 fv2 -> 0            for   x -> +-infinity
      %     fv1 fv2 -> H(x-xn(t)) * H(x-xz(t)) 
      %                               for wz -> 0
      %                               and wn -> 0
      % I.e., fv:=fv1 fv2 is a reactangle pulse along x-axis with
      % rounded moving edges, xn and xz, at 
      %        xn(t)  =  xn0 + u_p t 
      %        xz(t)  =  xz0 + u_p t 
   
    end % if rPm.vP.jvProfile==2

    if rPm.vP.jvProfile==101
      % Get v(x,t) from nucl. density-, CCG- and/or WCC-regulated 
      % liquid influx, co-regulated by local nutrient conc Phi
      %H iOfS=(0:(nCells-1))*nSI;
      rIflux=                                                  ...
             ( rPm.vP.kIfluxN *  y(iOfS+22)                    ...
             + rPm.vP.kIfluxC * (y(iOfS+16).^rPm.vP.nCoopIC)   ...
             + rPm.vP.kIfluxW * (y(iOfS+12).^rPm.vP.nCoopIW) ) ...
           .* y(iOfS+24);

      % Use trapeze rule to do x-integral
      sIflux=0.5*(rIflux(1:(nCells-1)) + rIflux(2:nCells));
      %
      % Note: sIflux stores area of (N-1) trapeze elems.
      % where elem # k is [x_k, x_(k+1)],  for k=1,2,...,(N-1)
      % and  x_1=0, ...,  x_N=L,   N==nCells,  L==xLength
      %      dx := x_(k+1)-x_k = L / (N-1)

      %C nCells=rPm.nCells;
      vxt_odx_Out=zeros(nCells,1);

      for iC=2:nCells
        vxt_odx_Out(iC)=vxt_odx_Out(iC-1)+sIflux(iC-1);
      end % for iC=2:(nCells+1)

    end % if rPm.vP.jvProfile==101
  
  end % fct vxt_odx_Out=GetVelo
          
end % fct dy=RatFun(t,y,rPm)

%-------------------------------------------------------------------------------------
function ratCur=CurAdvec(jCurAd,yCur,CurN)
%-------------------------------------------------------------------------------------
  % Calculates drift current contribution to rate fct. of all
  % intra-cell species, subject to advection by bulk cytoplasm flow.
  %-------------------------------------------------------------------------------------
  % Output:
  %   ratCur = drift current contributions to intra-cell rate fcts.
  % Input:
  %   CurN = vxt_odx .* y(iOfS+iSI); 
  %        = on-grid current for species iSI
  % where
  %    iSI = intra-cell species
  %
  % IMPORTANT:
  %   CurN must be a column vector of size [nCells,1].
  %

  nCells=numel(CurN);
 
  CurNs=CurN;

  if jCurAd==2
    % Shut down all in-cell currents from cells w/ yCur<0
    CurNs(yCur<0)=0.0;
  end % if jCurAd==2

  CurNp=   [0; (max([zeros(1,nCells); CurNs']))'];
  CurNm= - [(min([zeros(1,nCells); CurNs']))'; 0];

  ratCur= - CurNp((1:nCells)+1) ...
          - CurNm((1:nCells))   ...
          + CurNp((1:nCells))   ...
          + CurNm((1:nCells)+1) ;

  if jCurAd==3
    % Shut down all net currents from cells w/ yCur<0 and ratCur<0
    ratCur((yCur<0)&&(ratCur<0))=0.0;
  end % if jCurAd==3

  % Note:
  % CurN, CurNp, CurNm store current flow out of cell 
  %
  % CurN(iC)>0 flows out of cell # iC to right == iC+1 (x>0-dir)
  % CurN(iC)<0 flows out of cell # iC to left  == iC-1 (x<0-dir)
  %
  % CurNp(iC)>=0 and CurNm(iC)>=0 for all iC=1,...,(nC+1)
  %
  % CurNp(iC+1) is out of cell iC into cell iC+1; else 0.
  % CurNm(iC)   is out of cell iC into cell iC-1; else 0.
  %
  % CurNp(iC)   is into cell iC out of cell iC-1; else 0.
  % CurNm(iC+1) is into cell iC out of cell iC+1; else 0.
  %
  % Let
  %  rC==ratCur
  %  C ==CurN
  %  Cp==CurNp
  %  Cm==CurNm
  %
  % Then:
  % Case A) C(n) > 0  for all n=1, 2, ..., N:
  %  rC(1) = - Cp(2)  + Cp(1)    |  Cp(2)=C(1),     Cp(1)=0;
  %        = -  C(1)  +  0
  %  rC(2) = - Cp(3)  + Cp(2)    |  Cp(3)=C(2),     Cp(2)=C(1)
  %        = -  C(2)  +  C(1)
  %  rC(3) = - Cp(4)  + Cp(3)    |  Cp(4)=C(3),     Cp(3)=C(2)
  %        = -  C(3)  +  C(2)
  %        ...
  % rC(N-1)= - Cp(N)  + Cp(N-1)  |  Cp(N)=C(N-1),   Cp(N-1)=C(N-2)
  %        = -  C(N-1)+  C(N-2)
  % rC(N)  = - Cp(N+1)+ Cp(N)    |  Cp(N+1)=C(N),   Cp(N)=C(N-1)
  %        = -  C(N)  +  C(N-1)
  %
  % Case B) C(n) < 0  for all n=1, 2, ..., N:
  %  rC(1) = - Cm(1)  + Cm(2)    |  Cm(1)=-C(1),    Cm(2)=-C(2)
  %        = +  C(1)  -  C(2)
  %  rC(2) = - Cm(2)  + Cm(3)    |  Cm(2)=-C(2),    Cm(3)=-C(3)
  %        = +  C(2)  -  C(3)
  %  rC(3) = - Cm(3)  + Cm(4)    |  Cm(3)=-C(3),    Cm(4)=-C(4)
  %        = +  C(3)  -  C(4)
  %        ...
  % rC(N-1)= - Cm(N-1)+ Cm(N)    |  Cm(N-1)=-C(N-1), Cm(N)=-C(N)
  %        = +  C(N-1)+  C(N)
  % rC(N)  = - Cm(N)  + Cm(N+1)  |  Cm(N)=-C(N),     Cm(N+1)=0
  %        = +  C(N)  +  0
end % fct ratCur=CurAdvec(jCurAd,yCur,CurN)

  
%---------------------------------------------------------------------------------------
function [yRect, yL, yR]=SoftRectPuls(x,xShift,xPuls,wEdg)
%---------------------------------------------------------------------------------------
  % Inputs:
  % x
  % xShift
  % xPuls
  % wEdg
  %
  % Output:
  % Single rectangle pulse w/ halfmax-to-halfmax length xPulse, 
  % rectangle height 1, soft-edges of width wEdgs on both 
  % sides of rectangle, shifted in (+x)-direction by xShift. 
  % Pulse halfmax edges, y(xEdg)=1/2, are located at
  %   xEdg_Left  =  xShift - wEdg/2,          w/ upward slope
  %   xEdg_Right =  xShift - wEdg/2 +xPuls,   w/ downward slope
  % 

  xL=x-xShift;
  yL=SoftEdg(xL,wEdg);
  yR=1.0-SoftEdg(xL-xPuls,wEdg);
  yRect=yL.*yR;
          
end % fct yRect=SoftRectPuls(x,xShift,xPuls,wEdg)

  
%---------------------------------------------------------------------------------------
function [yRect, yL, yR]=SoftRectPer(t,tShift,TPer,fracOn,wEdg)
%---------------------------------------------------------------------------------------
  % Inputs:
  % t
  % tShift
  % TPer
  % fracOn
  % wEdg
  %
  % Output:
  % Periodic rectangle pulse train w/ period TPer,
  % rectangle height 1, duty cycle fracOn, and
  % soft-edges of width wEdgs on both sides of the rectangle

  tL=mod(t-tShift+wEdg,TPer)-wEdg;
  tD=fracOn*TPer;

  yL=SoftEdg(tL,wEdg);
  yR=1.0-SoftEdg(tL-tD,wEdg);
  yRect=yL.*yR;
          
end % fct yRect=SoftRectPer(t,tShift,TPer,fracOn,wEdg)

%---------------------------------------------------------------------------------------
function yp=SoftEdg(tp,wEdg)
%---------------------------------------------------------------------------------------
  % Inputs:
  % tp
  % wEdg
  %
  % Output:
  % soft-edge upward step fct from yp=0 to yp=1, with soft-edge 
  % of width wEdg, extending  from tpL:=-wEdg to tpR:=0:
  %   yp = 0 for tp < tpL = -wEdg
  %   yp = 1 for tp > tpR = 0
  %   yp = cubic with
  %         yp(tpL)=0, yp'(tpL)=0
  %         yp(tpR)=1, yp'(tpR)=0
  %         for tpL <= tp <= tpR

  wEdgH=0.5*wEdg;
  wEdgHsq=wEdgH^2;
  o3=1.0/3.0;
  oyN=(6.0/wEdg^3);

  tpR=0;
  tpM=tpR-wEdgH;
  tpL=tpR-wEdg;

  yp=   o3*(tp -tpM).^3 - wEdgHsq*(tp -tpM) ...
      - o3*(tpL-tpM).^3 + wEdgHsq*(tpL-tpM);
  yp=-yp*oyN;

  yp(tp>=tpR) = 1.0;
  yp(tp<=tpL) = 0.0;
          
end % yp=SoftEdg(tp,wEdg)
  
%---------------------------------------------------------------------------------------
function PlotTsSoftER(rPm)
%---------------------------------------------------------------------------------------

  if rPm.jTsSoftER==0
    return
  end % if rPm.jTsSoftER==0


  wEdg=2.0;
  fracOn=5.0/8.0;
  TPer=8.0;
  tShift=2.5;
  tD=fracOn*TPer;

  tLo=-5.0; tHi=19.0;
  tt=linspace(tLo,tHi,1201);
  
  yE0=SoftEdg(tt,wEdg);
  yES=SoftEdg(tt-tShift,wEdg);
  
  yF0=1.0-SoftEdg(tt-tD,wEdg);
  yFS=1.0-SoftEdg(tt-tShift-tD,wEdg);
  
  [yP0,yL0,yR0]=  SoftRectPer(tt,     0,TPer,fracOn,wEdg);
  [yPS,yLS,yRS]=  SoftRectPer(tt,tShift,TPer,fracOn,wEdg);

  pE=tt<=(TPer+tShift);
  figure;
  hold off
  plot(tt(pE),yE0(pE),'b-');
  hold on
  plot(tt(pE),yES(pE),'r-');
  plot(tt(pE),yF0(pE),'c-');
  plot(tt(pE),yFS(pE),'m-');
  title(['w=' num2str(wEdg) ',  tSh=' num2str(tShift)]);
  legend('yE0','yES','yF0','yFS');
          
  figure;
  hold off
  plot(tt,yP0,'b-');
  hold on
  plot(tt,yPS,'r-');
  title(['yP: w=' num2str(wEdg) ',  tSh=' num2str(tShift)    ...
            'TP=' num2str(TPer) ',  fOn=' num2str(fracOn)])  ;
          
  figure;
  hold off
  plot(tt,yL0,'b-');
  hold on
  plot(tt,yLS,'r-');
  title(['yL: w=' num2str(wEdg) ',  tSh=' num2str(tShift)    ...
            'TP=' num2str(TPer) ',  fOn=' num2str(fracOn)])  ;
          
  figure;
  hold off
  plot(tt,yR0,'b-');
  hold on
  plot(tt,yRS,'r-');
  title(['yR: w=' num2str(wEdg) ',  tSh=' num2str(tShift)    ...
            'TP=' num2str(TPer) ',  fOn=' num2str(fracOn)])  ;
          
end % PlotTsSoftER
  
%---------------------------------------------------------------------------------------
function PlotTsRatCur(rPm)
%---------------------------------------------------------------------------------------
% Test plots to check phys. legality of rate fct scheme in
% fct ratCur=CurAdvec(jCurAd,yCur,CurN)
%---------------------------------------------------------------------------------------

  if rPm.jTsRatCur==0
    return
  end % if rPm.jTsRatCur==0

  NTs=101;
  NxCur=1001;

  jCurAd=rPm.vP.jCurAd;

  nCells=rPm.nCells;
  CurN=rand(nCells,1);
  yCur=-0.5+rand(nCells,1);

  iCellsTs=ceil(linspace(0.99999,nCells-0.00001,NTs));

  xCur=linspace(-2.0,2.0,NxCur);
  ratZ=zeros(1,NxCur);

  figure;
  hold off;

  for iC=iCellsTs
    ratY=zeros(1,NxCur);

    CurX=CurN;
    for ix=1:NxCur
      CurX(iC)=xCur(ix);
      ratX=CurAdvec(jCurAd,yCur,CurX);
      ratY(ix)=ratX(iC);
    end % for ix=1:NxCur

    plot(xCur,ratY);
    hold on
  end % for iC=iCellsTs
  plot(xCur,ratZ,'b');

end % PlotTsRatCur(rPm)
  
%---------------------------------------------------------------------------------------
function PlotSurf(tSol,ySol,rPm)
%---------------------------------------------------------------------------------------
% 3D surface plots of output species listed in rPm.OSpecSol
%---------------------------------------------------------------------------------------
  %
  % Surface plots
  %
  nTimeSol=rPm.nTimeSol;
  nTimeSolPlot=rPm.nTimeSolPlot;
  nCells=rPm.nCells;
  nCellsPlot=rPm.nCellsPlot;
  nSI=rPm.nSpecIG;

  iTimeSolPlot=1+round(linspace(0,nTimeSol,nTimeSolPlot+1));
  iCellPlot=round(linspace(1,nCells,nCellsPlot));
%DB
% iTmin=min(iTimeSolPlot)
% iTmax=max(iTimeSolPlot)
%
% iCmin=min(iCellPlot)
% iCmax=max(iCellPlot)
%
% nTimeSol_=nTimeSol
% nCells_=nCells
%FB

  [t2D, x2D] = meshgrid(tSol,rPm.xGr);
  if nTimeSol>nTimeSolPlot
    x2D=x2D(:,iTimeSolPlot);
    t2D=t2D(:,iTimeSolPlot);
  end % if nCells>nCellsPlot

  if nCells>nCellsPlot
    x2D=x2D(iCellPlot,:);
    t2D=t2D(iCellPlot,:);
  end % if nCells>nCellsPlot

  for kOSpecSol=1:rPm.nOSpecSol

    iSpecO=rPm.iSpecO(kOSpecSol);

    if iSpecO<=nSI
      iCellSpec=(0:(nCells-1))*nSI+iSpecO;
      y2D=(ySol(:,iCellSpec))';
%DB
%     Sz_iCellSpec=size(iCellSpec)
%     Sz_y2D=size(y2D)
%FB

      if nTimeSol>nTimeSolPlot
        y2D=y2D(:,iTimeSolPlot);
      end % if nTimeSol>nTimeSolPlot

      if nCells>nCellsPlot
        y2D=y2D(iCellPlot,:);
      end % if nCells>nCellsPlot

      fhOS(kOSpecSol)=figure;
      phOS(kOSpecSol)=surf(x2D,t2D,y2D);

      xlabel('x [mm]','FontSize',16);
      ylabel('t [h]','FontSize',16);
      zlabel([rPm.SpecName{iSpecO} '  [arb. units]'], 'FontSize',16);

    else   % NOT NEEDED, unless nSX:=nSpecXG>0:
      iCellSpec=nCells*nSI+iSpecO;
      ySol1D=(ySol(:,iCellSpec));

      fhOS(kOSpecSol)=figure;
      phOS(kOSpecSol)=plot(tSol,ySol1D);

      xlabel('t [h]','FontSize',24);
      ylabel([rPm.SpecName{iSpecO} '[arb. units]'], 'FontSize',20);
    end % if iSpecO<=nSI

    title([rPm.csvOutF ': '  rPm.SpecName{iSpecO}], 'FontSize',20);

    sNum=num2str(kOSpecSol,'%02d');
    sName=rPm.SpecName{iSpecO};
    fPl=[rPm.csvOutDF '_F'  sNum '_' sName '.fig' ];
    savefig(fhOS(kOSpecSol), fPl);

  end % for kOSpecSol=1:rPm.nOSpecSol


end % fct PlotSurf(tSol,ySol,rPm)
  
%---------------------------------------------------------------------------------------
function PlotTsVelo(tSol,ySol,rPm)
%---------------------------------------------------------------------------------------
% 3D surface plot of advection velocity profile
%---------------------------------------------------------------------------------------

  if rPm.jTsVelo==0
    return
  end % if rPm.jTsVelo==0

  nTimeSol=rPm.nTimeSol;
  nTimeSolPlot=rPm.nTimeSolPlot;
  nCells=rPm.nCells;
  nCellsPlot=rPm.nCellsPlot;
  nSI=rPm.nSpecIG;
  nSX=rPm.nSpecXG;

  iTimeSolPlot=1+round(linspace(0,nTimeSol,nTimeSolPlot+1));
  iCellPlot=round(linspace(1,nCells,nCellsPlot));
  
  [t2D, x2D] = meshgrid(tSol,rPm.xGr);
  if nTimeSol>nTimeSolPlot
    x2D=x2D(:,iTimeSolPlot);
    t2D=t2D(:,iTimeSolPlot);
  end % if nCells>nCellsPlot

  if nCells>nCellsPlot
    x2D=x2D(iCellPlot,:);
    t2D=t2D(iCellPlot,:);
  end % if nCells>nCellsPlot

  vxt2D=zeros(nCells,rPm.nTimeSol+1);
  %C  yDum=ones(nCells*nSI+nSX,1);

  rPm.jOutRatFun=1;

  for iTimeSol=1:(rPm.nTimeSol+1)
    [dyDum vxtOut]=RatFun(tSol(iTimeSol),ySol(iTimeSol,:)',rPm);
    vxt2D(:,iTimeSol)=vxtOut;
  end %for iTimeSol=1:(rPm.nTimeSol+1)

  if nTimeSol>nTimeSolPlot
    vxt2D=vxt2D(:,iTimeSolPlot);
  end % if nTimeSol>nTimeSolPlot

  if nCells>nCellsPlot
    vxt2D=vxt2D(iCellPlot,:);
  end % if nCells>nCellsPlot

  fhOV=figure;
  phOV=surf(x2D,t2D,vxt2D);

  xlabel('x [mm]','FontSize',16);
  ylabel('t [h]','FontSize',16);
  zlabel(['v(x,t)  [mm/h]'], 'FontSize',16);

  title([rPm.csvOutF ': v(x,t)'], 'FontSize',24);

  sNum=num2str(rPm.nOSpecSol+1,'%02d');
  sName='vxt';
  fPl=[rPm.csvOutDF '_F'  sNum '_' sName '.fig' ];
  savefig(fhOV, fPl);

end % fct PlotTsVelo(tSol,ySol,rPm)

  
%---------------------------------------------------------------------------------------
function  PlotTsRho(tSol,ySol,rPm)
%---------------------------------------------------------------------------------------
% 3D surface plot of sum rule errors
%---------------------------------------------------------------------------------------

  if rPm.jTsRho==0
    return
  end % if rPm.jTsRho==0

%NNN:
  nTimeSol=rPm.nTimeSol;
  nTimeSolPlot=rPm.nTimeSolPlot;
  nCells=rPm.nCells;
  nCellsPlot=rPm.nCellsPlot;
  nSI=rPm.nSpecIG;

  iTimeSolPlot=1+round(linspace(0,nTimeSol,nTimeSolPlot+1));
  iCellPlot=round(linspace(1,nCells,nCellsPlot));
  
  [t2D, x2D] = meshgrid(tSol,rPm.xGr);
  if nTimeSol>nTimeSolPlot
    x2D=x2D(:,iTimeSolPlot);
    t2D=t2D(:,iTimeSolPlot);
  end % if nCells>nCellsPlot

  if nCells>nCellsPlot
    x2D=x2D(iCellPlot,:);
    t2D=t2D(iCellPlot,:);
  end % if nCells>nCellsPlot
%:NNN

  %
  % Surface plots
  %
  RhoTsName={  
             'frq0+frq1-RhoN',              ...
             'ccg0+ccg1-RhoN',              ...
             'frq0-Rho00-Rho01',            ...
             'frq1-Rho10-Rho11',            ...
             'ccg0-Rho00-Rho10',            ...
             'ccg1-Rho01-Rho11',            ...
             'RhoN-Rho00-Rho01-Rho10-Rho11' ...
            };

  nOTsRho=numel(RhoTsName);
  
%XXX:
%XnCells=rPm.nCells;
%XnSI=rPm.nSpecIG;
%:XXX

  iSpec= 8; frq0 = (ySol(:,(0:(nCells-1))*nSI+iSpec))'; %  frq0:   iSpec= 8
  iSpec= 9; frq1 = (ySol(:,(0:(nCells-1))*nSI+iSpec))'; %  frq1:   iSpec= 9
  iSpec=13; ccg0 = (ySol(:,(0:(nCells-1))*nSI+iSpec))'; %  ccg0:   iSpec=13
  iSpec=14; ccg1 = (ySol(:,(0:(nCells-1))*nSI+iSpec))'; %  ccg1:   iSpec=14

  iSpec=18; Rho00= (ySol(:,(0:(nCells-1))*nSI+iSpec))'; %  Rho00:  iSpec=18
  iSpec=19; Rho01= (ySol(:,(0:(nCells-1))*nSI+iSpec))'; %  Rho01:  iSpec=19
  iSpec=20; Rho10= (ySol(:,(0:(nCells-1))*nSI+iSpec))'; %  Rho10:  iSpec=20
  iSpec=21; Rho11= (ySol(:,(0:(nCells-1))*nSI+iSpec))'; %  Rho11:  iSpec=21
  iSpec=22; RhoN = (ySol(:,(0:(nCells-1))*nSI+iSpec))'; %  RhoN:   iSpec=22

   ySolTs={                               ...
             frq0+frq1-RhoN,              ...
             ccg0+ccg1-RhoN,              ...
             frq0-Rho00-Rho01,            ...
             frq1-Rho10-Rho11,            ...
             ccg0-Rho00-Rho10,            ...
             ccg1-Rho01-Rho11,            ...
             RhoN-Rho00-Rho01-Rho10-Rho11 ...
          };

%XXX:
%X[t2D, x2D] = meshgrid(tSol,rPm.xGr);
%:XXX

  for kOTsRho=1:nOTsRho
    iSpecO=kOTsRho;

    y2D=ySolTs{iSpecO};

%NNN:
    if nTimeSol>nTimeSolPlot
      y2D=y2D(:,iTimeSolPlot);
    end % if nTimeSol>nTimeSolPlot

    if nCells>nCellsPlot
      y2D=y2D(iCellPlot,:);
    end % if nCells>nCellsPlot
%:NNN

    fhOT(kOTsRho)=figure;
    phOT(kOTsRho)=surf(x2D,t2D,y2D);

    xlabel('x [mm]','FontSize',16);
    ylabel('t [h]','FontSize',16);
    zlabel([RhoTsName{iSpecO} '  [arb. units]'], 'FontSize',16);

    title([rPm.csvOutF ': '  RhoTsName{iSpecO}], 'FontSize',18);

    sNum=num2str(kOTsRho+rPm.nOSpecSol+1,'%02d');
    sName=RhoTsName{iSpecO};
    fPl=[rPm.csvOutDF '_F'  sNum '_' sName '.fig' ];
    savefig(fhOT(kOTsRho), fPl);

  end % for kOTsRho=1:nOTsRho

end % fct PlotTsRho(tSol,ySol,rPm)


%---------------------------------------------------------------------------------------
function rF=sTruk(rI,sFlds)
%---------------------------------------------------------------------------------------
% find structure element value for multi-fieldname string  
%---------------------------------------------------------------------------------------

  Flds=split(sFlds,'.');
  NFlds=numel(Flds);

  rM=rI;
  rF=rI;
  for iFlds=1:NFlds
     clear rM;
     rM=rF;
     clear rF;
     rF=rM.(Flds{iFlds});
  end % for iFlds=1:NFlds

end % fct rF=sTruk(rI,sFlds)
